# Supplementary material for: Bis{[μ-bis­(diphenyl­phosphan­yl)methane-1:2κ2 P:P′]nona­carbonyl-1κ3 C,2κ3 C,3κ3 C-[(4-methyl­sulfanylphen­yl)diphenyl­phosphane-3κP]-triangulo-triruthen­ium(0)} dichloro­methane monosolvate
Source: Acta Crystallogr Sect E Struct Rep Online. 2011 Jan 15;67(Pt 2):m218–9. doi: 10.1107/S1600536811000778 (PMC3051800; doi:10.1107/S1600536811000778)
Supplement: Supplementary file 2 [file e-67-0m218-Isup2.hkl]

# 
# h,k,l, Fc-squared, Fo-squared, sigma(Fo-squared) and status flag 
# 
data_I
_shelx_title ' iak77_0m in P-1  (100K)' 
_shelx_refln_list_code          4 
_shelx_F_calc_maximum      310.21 
_exptl_crystal_F_000      1286.00 
_reflns_d_resolution_high  0.6196 
 
loop_ 
 _symmetry_equiv_pos_as_xyz 
 'x, y, z' 
 '-x, -y, -z' 
 
_cell_length_a    10.7125 
_cell_length_b    12.4639 
_cell_length_c    20.0660 
_cell_angle_alpha  96.260 
_cell_angle_beta  104.180 
_cell_angle_gamma 102.900 
 
_shelx_F_squared_multiplier     1.000 
 
loop_ 
 _refln_index_h 
 _refln_index_k 
 _refln_index_l 
 _refln_F_squared_calc 
 _refln_F_squared_meas 
 _refln_F_squared_sigma 
 _refln_observed_status 
   1   0   0        4.86       -6.64      3.32 o 
   2   0   0    17237.31    18217.20    354.29 o 
   3   0   0     2988.34     3185.49     62.73 o 
   4   0   0     1292.37     1530.66     49.46 o 
   5   0   0     6886.16     6921.48    126.54 o 
   6   0   0      338.02      390.95     28.19 o 
   7   0   0       68.28       80.75     15.09 o 
   8   0   0     2155.32     2135.77     54.25 o 
   9   0   0        2.47        1.62     19.75 o 
  10   0   0      109.21      194.39     32.96 o 
  11   0   0     6035.22     5902.15    129.31 o 
  12   0   0     1185.75     1306.54     58.35 o 
  13   0   0      825.16      952.95     56.58 o 
  14   0   0       47.19       68.43     29.81 o 
  15   0   0      182.51      231.04     42.08 o 
  16   0   0     1996.63     2066.56    159.01 o 
 -16   1   0      871.41      908.89     99.13 o 
 -15   1   0        1.32       41.49     28.65 o 
 -14   1   0      248.42      250.92     35.99 o 
 -13   1   0       69.34       81.84     27.70 o 
 -12   1   0       11.41       44.80     23.77 o 
 -11   1   0      147.80      138.38     25.67 o 
 -10   1   0     4324.11     4356.65     88.36 o 
  -9   1   0      146.56      200.93     26.27 o 
  -8   1   0       42.25      102.51     17.45 o 
  -7   1   0      155.19      114.41     18.71 o 
  -6   1   0      413.31      524.64     25.06 o 
  -5   1   0    15329.20    15310.13    251.28 o 
  -4   1   0     1937.09     1890.10     41.60 o 
  -3   1   0     5457.15     5525.90     84.61 o 
  -2   1   0     6921.17     7072.51     99.05 o 
  -1   1   0      557.85      704.32     17.10 o 
   0   1   0    45485.77    46461.20   2879.38 o 
   1   1   0     5344.60     5797.66     89.60 o 
   2   1   0     1277.01     1170.32     28.00 o 
   3   1   0    11023.34    10930.49    175.19 o 
   4   1   0     9102.06     8859.25    149.59 o 
   5   1   0     2989.40     2787.87     55.68 o 
   6   1   0     6872.91     6731.95     98.07 o 
   7   1   0      268.67      235.52     21.01 o 
   8   1   0     3879.45     3718.28     64.92 o 
   9   1   0      164.92      118.93     28.43 o 
  10   1   0       12.64       25.30     22.73 o 
  11   1   0     6837.96     6867.04    183.10 o 
  12   1   0      905.14      800.78     50.44 o 
  13   1   0      268.77      295.17     45.63 o 
  14   1   0     1465.31     1581.97     73.04 o 
  15   1   0       65.01      116.31     41.95 o 
 -16   2   0      585.45      504.07     65.28 o 
 -15   2   0     1126.12     1254.80    117.26 o 
 -14   2   0       94.01      152.56     33.13 o 
 -13   2   0      578.88      550.02     48.19 o 
 -12   2   0      250.46      270.90     41.13 o 
 -11   2   0      120.06      147.93     24.50 o 
 -10   2   0    10137.92    10227.00    148.75 o 
  -9   2   0       75.13       72.57     23.03 o 
  -8   2   0     1254.08     1300.12     38.04 o 
  -7   2   0      196.18      173.83     18.08 o 
  -6   2   0     2506.39     2871.04     56.95 o 
  -5   2   0    28122.20    28325.23    381.59 o 
  -4   2   0      234.46      266.33     14.75 o 
  -3   2   0     4802.44     5013.63     78.90 o 
  -2   2   0     5418.07     6517.70    110.97 o 
  -1   2   0    15133.66    16201.63    650.19 o 
   0   2   0     2188.75     2248.07     42.86 o 
   1   2   0     1833.99     1821.96     31.63 o 
   2   2   0     7092.38     7896.90    109.96 o 
   3   2   0      167.85      135.16     15.20 o 
   4   2   0     2057.92     1848.69     44.96 o 
   5   2   0      861.68     1074.54     31.98 o 
   6   2   0    14324.47    14210.37    181.95 o 
   7   2   0     1744.77     1766.93     44.50 o 
   8   2   0     5232.06     5036.25    117.57 o 
   9   2   0      977.75     1037.98     46.31 o 
  10   2   0      625.74      611.41     52.61 o 
  11   2   0     7912.11     8036.57    179.58 o 
  12   2   0       39.26       80.68     28.35 o 
  13   2   0      246.05      305.67     50.04 o 
  14   2   0      345.76      335.20     59.32 o 
  15   2   0      241.42      277.02     53.11 o 
 -16   3   0       92.21      108.84     46.32 o 
 -15   3   0     5194.77     5279.97    142.67 o 
 -14   3   0      284.03      296.96     37.32 o 
 -13   3   0      609.14      627.34     45.75 o 
 -12   3   0      342.44      327.83     31.43 o 
 -11   3   0      293.96      259.45     27.60 o 
 -10   3   0    11746.70    11880.99    154.18 o 
  -9   3   0        1.44       -7.93     18.27 o 
  -8   3   0      100.68       66.02     16.30 o 
  -7   3   0     1918.35     2060.74     39.91 o 
  -6   3   0     1964.11     1996.60     37.27 o 
  -5   3   0     2533.29     2387.27     41.83 o 
  -4   3   0     3755.54     4103.72     60.63 o 
  -3   3   0     1434.33     1724.49     45.47 o 
  -2   3   0     2093.04     1890.72    155.37 o 
  -1   3   0    13139.11    14886.03    233.50 o 
   0   3   0      253.14      359.64     38.18 o 
   1   3   0    41178.55    43693.83    652.19 o 
   2   3   0     4192.70     4369.66     68.00 o 
   3   3   0    24102.50    23779.71    315.80 o 
   4   3   0      236.18      264.74     14.13 o 
   5   3   0      321.26      454.59     18.36 o 
   6   3   0    19750.22    19702.14    203.24 o 
   7   3   0        9.57        1.63     17.74 o 
   8   3   0     6268.70     6065.39    113.63 o 
   9   3   0       39.89       64.39     21.18 o 
  10   3   0       26.55       34.81     20.60 o 
  11   3   0     4359.37     4709.85    130.98 o 
  12   3   0        7.27       70.39     35.81 o 
  13   3   0        9.00       75.04     52.00 o 
  14   3   0      643.07      563.86     64.04 o 
  15   3   0       80.61       85.01     81.13 o 
 -16   4   0       35.29      118.19     74.08 o 
 -15   4   0     4144.21     4166.82    142.07 o 
 -14   4   0        7.10       15.66     32.75 o 
 -13   4   0     1025.17     1128.04     75.07 o 
 -12   4   0       53.51       48.23     21.51 o 
 -11   4   0     6716.40     6636.39    112.94 o 
 -10   4   0     5490.04     5555.35    130.87 o 
  -9   4   0      405.69      414.67     30.90 o 
  -8   4   0     2194.12     2333.28     45.97 o 
  -7   4   0      250.92      271.48     18.03 o 
  -6   4   0       92.47       89.08     13.20 o 
  -5   4   0     4174.42     4195.84     57.20 o 
  -4   4   0    25409.71    25845.66    335.63 o 
  -3   4   0     2177.46     2563.83     48.60 o 
  -2   4   0     1509.04     1337.66     31.71 o 
  -1   4   0     1555.67     1555.13     34.09 o 
   0   4   0      560.86      469.91     24.06 o 
   1   4   0    39653.39    41111.18    515.29 o 
   2   4   0     1249.97      937.83     25.83 o 
   3   4   0     3524.21     3492.13     62.43 o 
   4   4   0     2085.41     1985.61     46.41 o 
   5   4   0      385.19      469.72     28.32 o 
   6   4   0     9813.77     9867.63    119.12 o 
   7   4   0       64.33       69.12     17.16 o 
   8   4   0       87.24       80.92     24.74 o 
   9   4   0      280.60      290.32     62.56 o 
  10   4   0        2.10       12.87     21.68 o 
  11   4   0      749.83      817.42     65.78 o 
  12   4   0      496.93      386.03     69.83 o 
  13   4   0        5.55        8.41     32.95 o 
  14   4   0     1528.69     1612.99    131.24 o 
 -16   5   0       11.83       90.21     45.06 o 
 -15   5   0     1360.74     1386.09     89.81 o 
 -14   5   0        0.50       62.44     56.66 o 
 -13   5   0       20.32       27.19     26.65 o 
 -12   5   0       34.20       65.37     26.16 o 
 -11   5   0     3279.23     3315.79     77.35 o 
 -10   5   0     2792.26     2869.28     60.27 o 
  -9   5   0     9335.65     8996.58    113.22 o 
  -8   5   0      223.37      199.29     17.87 o 
  -7   5   0    21588.29    20432.38    232.96 o 
  -6   5   0      461.34      502.76     23.10 o 
  -5   5   0     2032.59     2203.26     50.84 o 
  -4   5   0    23988.61    24749.82    295.25 o 
  -3   5   0       84.51      168.34     19.15 o 
  -2   5   0     4578.28     4853.74     78.26 o 
  -1   5   0     6935.56     6324.70     95.84 o 
   0   5   0       67.03      127.90     13.29 o 
   1   5   0    45563.95    45729.33    576.37 o 
   2   5   0     2859.00     2846.73     54.86 o 
   3   5   0      371.98      469.84     19.36 o 
   4   5   0     1913.82     1671.24     35.39 o 
   5   5   0     4171.88     4189.93     59.36 o 
   6   5   0     1070.63     1078.15     45.04 o 
   7   5   0      215.27      201.50     24.29 o 
   8   5   0        6.34        3.17     19.48 o 
   9   5   0      235.13      250.35     32.12 o 
  10   5   0       73.33      114.81     30.72 o 
  11   5   0      112.95      107.66     35.60 o 
  12   5   0     3164.58     2864.87    143.19 o 
  13   5   0      152.86      156.13     41.00 o 
  14   5   0     1086.83     1137.56    166.67 o 
 -16   6   0      182.62      124.99     48.85 o 
 -15   6   0       25.43       32.04     87.28 o 
 -14   6   0      206.18      181.07     52.88 o 
 -13   6   0      206.00      238.78     53.25 o 
 -12   6   0     2076.37     2182.17     72.56 o 
 -11   6   0       14.00      -25.65     19.05 o 
 -10   6   0       18.08       28.13     17.69 o 
  -9   6   0     6696.74     6876.49    103.62 o 
  -8   6   0     1506.17     1480.94     43.51 o 
  -7   6   0    10472.17    10176.42    131.12 o 
  -6   6   0       66.89       34.90     11.82 o 
  -5   6   0     4676.19     4835.17     77.97 o 
  -4   6   0    39678.41    39387.13    454.17 o 
  -3   6   0     4976.98     4372.09     69.85 o 
  -2   6   0     9285.67     9239.33    135.61 o 
  -1   6   0     2711.56     3129.38     60.02 o 
   0   6   0        5.45       -4.18      9.10 o 
   1   6   0     7875.43     8398.81    112.40 o 
   2   6   0     1467.87     1305.32     30.55 o 
   3   6   0     4642.84     4549.14     66.56 o 
   4   6   0     5638.30     5857.23     76.39 o 
   5   6   0     4649.25     4749.58     84.32 o 
   6   6   0      565.32      502.97     32.17 o 
   7   6   0    12811.67    12196.18    185.27 o 
   8   6   0      143.04       78.80     20.76 o 
   9   6   0     3272.69     3202.49    103.24 o 
  10   6   0        3.37       52.22     31.41 o 
  11   6   0       38.26       26.48     31.88 o 
  12   6   0     1327.68     1385.88    118.82 o 
  13   6   0      145.86      224.42     50.19 o 
  14   6   0      369.02      377.24     56.46 o 
 -16   7   0        2.04      -20.05     40.52 o 
 -15   7   0      517.63      461.70     57.06 o 
 -14   7   0      855.27      763.53     83.78 o 
 -13   7   0      220.38      256.88     44.07 o 
 -12   7   0     2252.44     2238.42     74.75 o 
 -11   7   0       31.38       39.00     21.22 o 
 -10   7   0      109.42      125.47     24.37 o 
  -9   7   0     9115.72     8910.67    154.81 o 
  -8   7   0     2014.73     1891.92     49.69 o 
  -7   7   0      360.63      448.15     28.94 o 
  -6   7   0     1078.87     1084.58     39.51 o 
  -5   7   0      140.15      157.29     20.63 o 
  -4   7   0    17682.63    17166.85    209.13 o 
  -3   7   0      149.12      206.00     16.61 o 
  -2   7   0     2788.30     2726.32     51.84 o 
  -1   7   0     1382.45     1294.59     32.43 o 
   0   7   0     8484.09     8066.68    156.46 o 
   1   7   0      353.64      395.87     19.47 o 
   2   7   0     3017.51     2877.97     47.33 o 
   3   7   0       84.81      129.19     11.83 o 
   4   7   0     9486.18     9550.62    123.67 o 
   5   7   0       22.48        5.30     19.55 o 
   6   7   0        6.06       18.71     17.44 o 
   7   7   0    14291.17    14785.30    229.42 o 
   8   7   0       14.35       41.13     30.49 o 
   9   7   0     5137.12     5295.19    205.31 o 
  10   7   0      304.37      303.00     99.59 o 
  11   7   0     1166.34     1179.04     82.96 o 
  12   7   0     2287.02     2417.65    176.26 o 
  13   7   0       72.45      121.11     43.63 o 
 -16   8   0      246.65      240.93     63.12 o 
 -15   8   0      208.08      196.95     50.51 o 
 -14   8   0     4774.31     4866.16    231.05 o 
 -13   8   0     1002.19      909.60     67.36 o 
 -12   8   0      201.06      260.10     34.88 o 
 -11   8   0       95.52      104.49     24.40 o 
 -10   8   0      112.83      118.87     22.39 o 
  -9   8   0     3554.87     3695.48     71.68 o 
  -8   8   0       56.57       50.99     21.56 o 
  -7   8   0     2083.11     2031.99     55.93 o 
  -6   8   0     2331.13     2204.17     49.28 o 
  -5   8   0      817.49      860.96     42.52 o 
  -4   8   0      515.15      567.95     26.73 o 
  -3   8   0     2689.27     2535.95     49.48 o 
  -2   8   0       33.70       69.13     15.06 o 
  -1   8   0     8858.35     8954.53    114.06 o 
   0   8   0       31.23       36.42     12.30 o 
   1   8   0      242.95      225.51     15.86 o 
   2   8   0    11905.67    12150.17    129.58 o 
   3   8   0     1444.39     1418.36     36.54 o 
   4   8   0    17086.59    16908.60    200.72 o 
   5   8   0     1022.94     1004.62     39.20 o 
   6   8   0       76.66       42.48     23.33 o 
   7   8   0     3896.48     3844.62     95.17 o 
   8   8   0      222.95      221.13     39.33 o 
   9   8   0     2047.23     2247.15     94.49 o 
  10   8   0       34.72       -5.18     31.47 o 
  11   8   0      686.56      610.25     72.30 o 
  12   8   0      625.12      773.75     82.00 o 
  13   8   0       97.25      103.34     42.27 o 
 -16   9   0        0.30       13.69     53.17 o 
 -15   9   0      298.10      365.50     55.78 o 
 -14   9   0     3637.35     3738.70    123.32 o 
 -13   9   0      201.84      262.93     47.90 o 
 -12   9   0       21.73       -8.03     35.79 o 
 -11   9   0      119.21      139.57     36.51 o 
 -10   9   0     3037.35     2864.01     91.44 o 
  -9   9   0      336.01      378.11     32.64 o 
  -8   9   0      252.20      259.43     27.83 o 
  -7   9   0      930.57      951.04     43.31 o 
  -6   9   0     1586.68     1521.92     44.53 o 
  -5   9   0        7.67        6.37     16.54 o 
  -4   9   0       41.37       64.16     21.34 o 
  -3   9   0     7479.40     7381.40    102.32 o 
  -2   9   0      346.66      445.90     26.10 o 
  -1   9   0     4532.62     4382.06     71.33 o 
   0   9   0      230.43      242.01     19.11 o 
   1   9   0      280.55      268.85     19.93 o 
   2   9   0     3441.43     3292.64     57.78 o 
   3   9   0      957.69      998.03     39.05 o 
   4   9   0     6349.47     6222.15    106.68 o 
   5   9   0      275.81      314.91     34.19 o 
   6   9   0      669.63      581.26     44.87 o 
   7   9   0     1002.19     1051.86    116.48 o 
   8   9   0       36.03       48.11     43.05 o 
   9   9   0        5.31       -3.05     29.47 o 
  10   9   0     2047.70     1946.05     95.40 o 
  11   9   0      189.95      237.46     52.20 o 
  12   9   0      113.63      174.41     47.04 o 
 -16  10   0      372.01      279.83     77.74 o 
 -15  10   0      944.87      816.89     71.41 o 
 -14  10   0        1.17       14.30     39.62 o 
 -13  10   0        4.62       54.47     38.79 o 
 -12  10   0      211.60      223.37     44.15 o 
 -11  10   0     2140.25     2126.22     85.64 o 
 -10  10   0      425.08      485.85     39.66 o 
  -9  10   0        1.91       22.46     19.58 o 
  -8  10   0     5386.30     5307.54    108.57 o 
  -7  10   0     1526.72     1513.47     44.78 o 
  -6  10   0    18663.17    17581.54    226.83 o 
  -5  10   0     2373.36     2189.01     53.19 o 
  -4  10   0     1951.29     1826.30     48.60 o 
  -3  10   0     4638.37     4587.53     77.43 o 
  -2  10   0      965.87      951.22     39.75 o 
  -1  10   0     1385.87     1414.26     38.99 o 
   0  10   0      673.86      618.46     39.52 o 
   1  10   0     1156.09     1136.04     39.44 o 
   2  10   0     4612.28     4572.69     72.26 o 
   3  10   0       26.85       10.75     19.75 o 
   4  10   0        3.31       28.92     21.19 o 
   5  10   0     1995.68     1991.75     80.30 o 
   6  10   0      880.29      844.42     80.24 o 
   7  10   0       14.46        0.86     21.93 o 
   8  10   0      156.21       59.44     57.07 o 
   9  10   0      116.40      131.49     44.34 o 
  10  10   0     3088.09     2998.01    133.34 o 
  11  10   0      258.23      241.75     97.95 o 
 -15  11   0      374.10      368.19     56.42 o 
 -14  11   0       53.91      -23.33     35.61 o 
 -13  11   0      263.08      309.01     51.63 o 
 -12  11   0      981.49     1003.46     72.56 o 
 -11  11   0     4906.70     4783.52    154.54 o 
 -10  11   0     1549.83     1594.63     75.69 o 
  -9  11   0      378.61      429.87     44.24 o 
  -8  11   0     6398.16     6358.43    142.14 o 
  -7  11   0      207.13      299.94     28.56 o 
  -6  11   0     6076.63     5927.46     95.07 o 
  -5  11   0      600.63      624.24     33.31 o 
  -4  11   0     4008.50     3856.80     72.17 o 
  -3  11   0     1728.33     1626.85     47.48 o 
  -2  11   0      603.20      573.91     31.84 o 
  -1  11   0     1201.66     1225.73     41.57 o 
   0  11   0     6150.83     6221.93     82.24 o 
   1  11   0      157.45      223.36     22.13 o 
   2  11   0      233.24      210.07     30.43 o 
   3  11   0      826.10      875.74     52.85 o 
   4  11   0     1192.20     1274.13     66.46 o 
   5  11   0     4843.02     4694.76    111.45 o 
   6  11   0      385.75      300.42     51.78 o 
   7  11   0      300.77      220.46     34.47 o 
   8  11   0     4832.91     4870.25    129.65 o 
   9  11   0      321.82      299.33     54.00 o 
  10  11   0     2264.85     2190.16    219.36 o 
  11  11   0       19.57       38.95     38.27 o 
 -15  12   0      267.27      141.37     81.16 o 
 -14  12   0       14.43       37.27     42.42 o 
 -13  12   0     2480.44     2577.47    105.44 o 
 -12  12   0      404.83      492.06    103.00 o 
 -11  12   0     4657.75     4906.29    136.53 o 
 -10  12   0      521.13      507.74     52.64 o 
  -9  12   0        0.82      -13.82     29.48 o 
  -8  12   0      809.83      777.86     49.22 o 
  -7  12   0     4638.86     4808.82     92.97 o 
  -6  12   0     1197.41     1173.28     48.71 o 
  -5  12   0      123.96      121.64     33.33 o 
  -4  12   0      246.31      243.98     25.51 o 
  -3  12   0      249.42      261.92     25.63 o 
  -2  12   0      981.18     1002.81     37.79 o 
  -1  12   0     1657.59     1730.44     45.32 o 
   0  12   0    10183.16    10072.85    136.77 o 
   1  12   0      235.18      263.43     56.45 o 
   2  12   0      205.01      243.34     31.80 o 
   3  12   0     3590.81     3515.20     93.46 o 
   4  12   0     2266.43     2209.99     75.69 o 
   5  12   0     4107.89     4202.66    108.31 o 
   6  12   0      195.16      227.05     36.90 o 
   7  12   0        1.28       24.96     26.70 o 
   8  12   0     2251.06     2287.16    103.79 o 
   9  12   0       15.66       34.98     43.71 o 
  10  12   0      542.85      496.46     71.34 o 
 -15  13   0      315.13      342.14     57.32 o 
 -14  13   0      175.71      139.35     64.54 o 
 -13  13   0     1168.96     1029.96     91.24 o 
 -12  13   0      164.80      113.56     46.07 o 
 -11  13   0      471.90      463.35     55.45 o 
 -10  13   0      538.45      496.28     55.29 o 
  -9  13   0      391.57      331.40     48.33 o 
  -8  13   0      107.52       63.11     33.35 o 
  -7  13   0      337.04      329.50     36.24 o 
  -6  13   0      591.55      577.99     39.06 o 
  -5  13   0     2560.51     2572.68     67.26 o 
  -4  13   0        5.28      -11.36     19.75 o 
  -3  13   0     1565.27     1618.83     48.82 o 
  -2  13   0      547.59      578.93     32.07 o 
  -1  13   0     1175.76     1193.83     46.17 o 
   0  13   0     7274.96     7133.94    163.10 o 
   1  13   0      603.50      549.80     52.12 o 
   2  13   0        1.88       -9.84     23.17 o 
   3  13   0     5162.13     5229.67    120.93 o 
   4  13   0     1451.42     1511.83     76.34 o 
   5  13   0     3717.72     3853.26    106.68 o 
   6  13   0        8.63       -6.20     26.03 o 
   7  13   0      735.82      642.27     67.09 o 
   8  13   0       94.53      166.60     62.91 o 
   9  13   0       20.61       73.67     39.98 o 
 -14  14   0       82.09       22.92     51.49 o 
 -13  14   0      364.76      354.10     56.01 o 
 -12  14   0      137.13      110.85     43.56 o 
 -11  14   0       75.38       98.32     46.87 o 
 -10  14   0     1314.81     1249.32     86.86 o 
  -9  14   0      102.58       67.91     39.14 o 
  -8  14   0       56.01       58.47     42.92 o 
  -7  14   0      604.22      513.19     43.92 o 
  -6  14   0      113.27      154.37     28.26 o 
  -5  14   0     1477.99     1395.51     54.35 o 
  -4  14   0      216.12      148.72     27.89 o 
  -3  14   0     1026.15     1026.98     45.69 o 
  -2  14   0     1133.29     1103.35     46.69 o 
  -1  14   0     1842.60     1870.88     65.75 o 
   0  14   0     1607.91     1709.13     80.24 o 
   1  14   0      423.30      350.36     46.29 o 
   2  14   0      133.91       74.41     46.33 o 
   3  14   0      222.98      267.47     39.57 o 
   4  14   0      234.73      220.67     38.94 o 
   5  14   0      711.28      758.68     58.17 o 
   6  14   0       46.85       41.18     27.90 o 
   7  14   0      578.47      567.66     65.21 o 
   8  14   0      338.27      616.59    113.80 o 
 -13  15   0      127.81       74.93     53.22 o 
 -12  15   0      225.56      222.92     52.15 o 
 -11  15   0     1161.11     1463.20     95.86 o 
 -10  15   0     1879.95     1709.87     90.28 o 
  -9  15   0       35.14      100.39     43.63 o 
  -8  15   0       21.76       96.10     39.85 o 
  -7  15   0     2636.92     2475.58    102.80 o 
  -6  15   0     2143.71     2142.08     76.43 o 
  -5  15   0     3748.93     3815.50     99.05 o 
  -4  15   0      239.57      267.61     32.81 o 
  -3  15   0      156.50      126.38     25.49 o 
  -2  15   0      415.45      414.49     40.70 o 
  -1  15   0      373.10      491.54     89.72 o 
   0  15   0     2086.10     2020.90    101.00 o 
   1  15   0       25.32       28.37     31.26 o 
   2  15   0        1.38       32.79     37.57 o 
   3  15   0      118.76      112.00     38.56 o 
   4  15   0      148.84      149.54     43.56 o 
   5  15   0       57.29       47.40     34.21 o 
   6  15   0     2102.47     2132.96     94.64 o 
   7  15   0       75.87       99.29     34.97 o 
 -13  16   0      180.50      136.41     59.86 o 
 -12  16   0      347.24      411.42     91.86 o 
 -11  16   0     1477.89     1739.89     94.99 o 
 -10  16   0     2898.25     2983.29    115.04 o 
  -9  16   0      436.46      365.53     56.89 o 
  -8  16   0        8.79       85.12     80.21 o 
  -7  16   0      612.67      597.05     51.26 o 
  -6  16   0      219.97      192.14     36.71 o 
  -5  16   0     2336.14     2324.04     81.14 o 
  -4  16   0      237.38      231.10     37.32 o 
  -3  16   0     1726.75     1570.60     66.28 o 
  -2  16   0       67.03       -1.18     25.46 o 
  -1  16   0       60.92      113.88     36.41 o 
   0  16   0      458.08      531.05     57.09 o 
   1  16   0     2347.93     2396.62    100.77 o 
   2  16   0      336.36      354.82     53.47 o 
   3  16   0      350.17      290.46     52.36 o 
   4  16   0       79.15      118.17     45.60 o 
   5  16   0       35.09      158.76     49.67 o 
   6  16   0     1503.80     1533.10    120.25 o 
 -12  17   0      269.15      249.00     55.83 o 
 -11  17   0      709.84      827.24     75.41 o 
 -10  17   0     2295.94     2316.96    104.64 o 
  -9  17   0        2.84      -21.62     48.69 o 
  -8  17   0      289.57      340.82     70.20 o 
  -7  17   0      257.13      295.48     42.69 o 
  -6  17   0     1484.68     1246.45     87.86 o 
  -5  17   0      404.22      369.97     44.53 o 
  -4  17   0     1224.90     1181.37     84.89 o 
  -3  17   0       31.38       81.45     36.63 o 
  -2  17   0      213.42      177.94     69.72 o 
  -1  17   0      443.03      484.00    114.65 o 
   0  17   0        7.69       17.42     40.94 o 
   1  17   0     4164.89     4168.23    136.22 o 
   2  17   0        7.29       24.17     34.97 o 
   3  17   0       12.39       54.64     49.08 o 
   4  17   0      355.05      306.70     58.15 o 
 -10  18   0       42.78       -6.28     44.13 o 
  -9  18   0      613.42      625.58     73.66 o 
  -8  18   0        4.84       49.89     43.83 o 
  -7  18   0      322.18      318.08     47.17 o 
  -6  18   0        4.23      -38.97     33.84 o 
  -5  18   0      687.17      698.66    135.79 o 
  -4  18   0     2523.85     2516.27    112.75 o 
  -3  18   0     1170.38     1462.88    163.89 o 
  -2  18   0      781.41      613.20    114.50 o 
  -1  18   0      876.12      931.79    282.58 o 
   0  18   0     1814.72     1971.49    114.06 o 
   1  18   0     1398.06     1316.63    109.79 o 
   2  18   0       21.87       -4.55     36.34 o 
   3  18   0      151.66      180.64     50.48 o 
  -9  19   0      473.67      484.93     62.92 o 
  -8  19   0      157.82       32.87     51.39 o 
  -7  19   0      450.51      524.18     54.26 o 
  -6  19   0      777.26      989.36    130.56 o 
  -5  19   0     1038.20     1317.16    157.06 o 
  -4  19   0     1733.85     1976.01    170.33 o 
  -3  19   0      521.17      559.70    107.31 o 
  -2  19   0      113.55      143.81     47.91 o 
  -1  19   0       98.56       98.29     98.83 o 
   0  19   0     1498.67     1547.86    117.78 o 
   3 -20   1      334.95      255.80     80.32 o 
   4 -20   1      336.16      378.04     92.31 o 
   5 -20   1      185.15      373.92     89.77 o 
  -1 -19   1      446.82      457.20     70.78 o 
   0 -19   1        8.55       60.32     39.48 o 
   1 -19   1       88.61      169.18     46.95 o 
   2 -19   1        0.94       21.02     53.83 o 
   3 -19   1     2144.05     2083.42    169.78 o 
   4 -19   1     1053.49     1089.75    141.05 o 
   5 -19   1     2124.99     1967.55    102.50 o 
   6 -19   1        0.20       93.95     41.10 o 
   7 -19   1       65.57      114.37     56.80 o 
   8 -19   1      833.53      854.35     76.26 o 
   9 -19   1      709.87      791.14    119.30 o 
  -3 -18   1      134.87      131.81     47.55 o 
  -2 -18   1      238.74      223.60     54.53 o 
  -1 -18   1     1276.79     1413.05    154.36 o 
   0 -18   1     1102.48     1037.66     81.12 o 
   1 -18   1      323.86      264.83     48.59 o 
   2 -18   1      900.12      818.85     81.73 o 
   3 -18   1     2691.67     2706.95    115.82 o 
   4 -18   1     1421.35     1627.37    212.86 o 
   5 -18   1      690.26      675.34     64.96 o 
   6 -18   1       51.36       69.73     40.00 o 
   7 -18   1        0.01      119.46     46.31 o 
   8 -18   1     1232.03     1383.81     87.29 o 
   9 -18   1        0.44      -37.78     42.28 o 
  10 -18   1       29.47       39.30     45.25 o 
  -5 -17   1      639.50      604.60     78.19 o 
  -4 -17   1       82.32      129.73     43.87 o 
  -3 -17   1       18.06       38.94     36.78 o 
  -2 -17   1     3096.14     3217.82    120.79 o 
  -1 -17   1      915.16      952.74     77.09 o 
   0 -17   1      835.62      860.08     70.24 o 
   1 -17   1       18.00       33.44     32.72 o 
   2 -17   1      277.30      316.61     39.15 o 
   3 -17   1      818.88      713.08     60.24 o 
   4 -17   1      199.78      268.94     45.97 o 
   5 -17   1        1.55        8.80     34.04 o 
   6 -17   1      136.10      119.94     35.21 o 
   7 -17   1        6.19       34.79     39.52 o 
   8 -17   1      588.45      529.31     78.22 o 
   9 -17   1      957.51     1028.38     95.31 o 
  10 -17   1      467.56      390.59     60.22 o 
  11 -17   1      533.14      587.23     68.01 o 
  12 -17   1      240.25      117.68     45.51 o 
  -6 -16   1      631.38      487.98     72.08 o 
  -5 -16   1     2461.16     2553.81    126.68 o 
  -4 -16   1      172.86      246.12     48.79 o 
  -3 -16   1       46.54      106.40     55.78 o 
  -2 -16   1     3742.23     3669.00    156.77 o 
  -1 -16   1      381.31      315.47     50.40 o 
   0 -16   1        1.20       42.31     33.68 o 
   1 -16   1      130.82      125.13     44.26 o 
   2 -16   1       58.65      107.16     30.79 o 
   3 -16   1      460.12      439.23     38.84 o 
   4 -16   1       97.01       90.21     29.21 o 
   5 -16   1     1441.67     1535.90    113.65 o 
   6 -16   1      164.42      195.01     36.87 o 
   7 -16   1      253.30      303.77     40.97 o 
   8 -16   1      388.56      283.18     51.57 o 
   9 -16   1     3097.88     3332.24    164.52 o 
  10 -16   1      775.20      617.85     66.44 o 
  11 -16   1      778.57      734.00    165.63 o 
  12 -16   1        1.80      -52.12     63.66 o 
  13 -16   1      218.67      154.09     49.87 o 
  -7 -15   1     2182.67     2392.77    100.73 o 
  -6 -15   1       82.75       69.46     33.73 o 
  -5 -15   1      427.06      396.94     54.97 o 
  -4 -15   1        5.68       30.32     64.79 o 
  -3 -15   1        5.78      -27.53     29.78 o 
  -2 -15   1     1821.80     1827.19     86.11 o 
  -1 -15   1     1206.57     1218.26     81.42 o 
   0 -15   1      390.02      354.37     48.55 o 
   1 -15   1     1702.88     1684.18     65.41 o 
   2 -15   1     3116.98     2964.40     81.79 o 
   3 -15   1      281.38      258.95     29.22 o 
   4 -15   1     3430.39     3258.71     80.69 o 
   5 -15   1     1325.08     1341.52     57.93 o 
   6 -15   1     2416.49     2529.66    141.77 o 
   7 -15   1       59.85      101.31     31.80 o 
   8 -15   1       75.08       58.44     47.58 o 
   9 -15   1     2320.19     2403.37    104.76 o 
  10 -15   1     1470.65     1439.04     85.57 o 
  11 -15   1      662.02      624.20     65.57 o 
  12 -15   1       25.56       45.50     42.84 o 
  13 -15   1      133.58      104.67     64.51 o 
  -8 -14   1      127.08      203.05     40.77 o 
  -7 -14   1      687.14      905.82     72.13 o 
  -6 -14   1        2.09        7.26     26.57 o 
  -5 -14   1      170.70      119.44     33.41 o 
  -4 -14   1      537.72      547.67     73.04 o 
  -3 -14   1      146.27       84.58     33.75 o 
  -2 -14   1      474.03      496.61     55.36 o 
  -1 -14   1     1974.50     1962.23    103.20 o 
   0 -14   1     1698.59     1660.22     77.61 o 
   1 -14   1     1512.03     1392.93     59.02 o 
   2 -14   1      518.63      489.42     33.58 o 
   3 -14   1       16.71      -14.56     19.21 o 
   4 -14   1     8066.58     8055.07    133.82 o 
   5 -14   1      321.66      354.34     33.74 o 
   6 -14   1     9689.54     9791.30    154.82 o 
   7 -14   1        1.79       -3.06     23.33 o 
   8 -14   1        0.19       -7.31     41.37 o 
   9 -14   1      562.85      555.66     58.34 o 
  10 -14   1      170.22      121.28     56.66 o 
  11 -14   1        6.86       47.41     50.71 o 
  12 -14   1       30.28      -28.54     39.80 o 
  13 -14   1      209.15      179.29     50.45 o 
  14 -14   1      335.61      295.68     69.53 o 
  -9 -13   1        2.31       32.49     37.99 o 
  -8 -13   1      495.33      397.26     59.23 o 
  -7 -13   1       62.82       34.84     44.62 o 
  -6 -13   1     1780.74     1722.34     75.38 o 
  -5 -13   1      981.15      916.68     61.11 o 
  -4 -13   1     2411.10     2301.34     80.59 o 
  -3 -13   1     1321.96     1404.24     66.20 o 
  -2 -13   1      141.82      133.62     34.68 o 
  -1 -13   1     1689.15     1697.72     75.15 o 
   0 -13   1      170.72      177.82     29.54 o 
   1 -13   1     6473.55     6287.95     94.02 o 
   2 -13   1      680.66      614.73     32.49 o 
   3 -13   1        3.97       21.19     23.57 o 
   4 -13   1     2236.22     2104.49     60.36 o 
   5 -13   1      533.78      590.62     38.54 o 
   6 -13   1     1043.34     1153.14     48.81 o 
   7 -13   1       90.23      100.86     25.07 o 
   8 -13   1     1397.64     1474.71     64.12 o 
   9 -13   1      392.07      447.44     55.83 o 
  10 -13   1       78.66      125.69     41.56 o 
  11 -13   1       36.23       63.00     41.07 o 
  12 -13   1     2598.41     2703.15    107.31 o 
  13 -13   1      634.71      646.20     66.38 o 
  14 -13   1      215.26      208.38     61.39 o 
  15 -13   1     1370.55     1379.57    128.94 o 
 -10 -12   1        0.14       52.00     40.77 o 
  -9 -12   1     1944.94     1961.10    111.64 o 
  -8 -12   1      209.41      164.38     35.37 o 
  -7 -12   1      370.25      331.00     43.96 o 
  -6 -12   1     2623.42     2455.36     84.05 o 
  -5 -12   1     2785.26     2817.43     88.62 o 
  -4 -12   1     2891.76     2631.10     94.79 o 
  -3 -12   1     1057.92      985.99     56.56 o 
  -2 -12   1       56.26       17.69     22.57 o 
  -1 -12   1     4842.18     4533.00     99.85 o 
   0 -12   1     1035.89     1038.12     59.79 o 
   1 -12   1     4306.64     4256.71     71.15 o 
   2 -12   1       57.46       84.58     20.18 o 
   3 -12   1       41.49       33.93     16.63 o 
   4 -12   1      443.35      470.09     27.97 o 
   5 -12   1      198.62      260.98     27.53 o 
   6 -12   1     1272.10     1210.42     47.24 o 
   7 -12   1      585.30      543.14     41.91 o 
   8 -12   1       15.95       28.14     23.45 o 
   9 -12   1       92.10       68.44     28.63 o 
  10 -12   1      780.38      649.66     57.08 o 
  11 -12   1      721.69      703.58     62.90 o 
  12 -12   1     4461.98     4425.82    133.11 o 
  13 -12   1      850.10      740.77     74.68 o 
  14 -12   1        4.81       -3.80     46.46 o 
  15 -12   1      650.24      536.40     63.00 o 
 -11 -11   1      801.40      890.25     90.54 o 
 -10 -11   1        1.24       46.43     52.52 o 
  -9 -11   1     5450.21     5254.75    173.50 o 
  -8 -11   1       22.53       10.58     25.45 o 
  -7 -11   1       47.17       69.66     34.94 o 
  -6 -11   1     3426.25     3182.67    106.46 o 
  -5 -11   1       22.04       39.26     23.54 o 
  -4 -11   1     3668.75     3550.06     92.00 o 
  -3 -11   1        0.03        6.96     22.38 o 
  -2 -11   1       56.20       58.38     24.48 o 
  -1 -11   1      667.30      701.66     30.21 o 
   0 -11   1      613.00      645.73     27.58 o 
   1 -11   1      702.22      702.80     31.34 o 
   2 -11   1     1292.54     1352.66     39.62 o 
   3 -11   1      883.70      888.52     34.63 o 
   4 -11   1     1425.76     1391.35     39.05 o 
   5 -11   1     1629.03     1790.76     48.49 o 
   6 -11   1     1826.90     1741.19     76.23 o 
   7 -11   1     5598.95     5259.44    108.29 o 
   8 -11   1      590.89      578.98     42.45 o 
   9 -11   1     5777.45     5591.71    111.20 o 
  10 -11   1      956.10      938.97     46.59 o 
  11 -11   1       30.58       29.59     35.48 o 
  12 -11   1     1715.32     1755.70     95.17 o 
  13 -11   1      187.31      162.74     47.20 o 
  14 -11   1        9.79      -65.30     33.77 o 
  15 -11   1      904.12      931.22     75.41 o 
 -12 -10   1       73.79       86.11     32.34 o 
 -11 -10   1     2123.51     2346.99    119.73 o 
 -10 -10   1       77.08       37.76     39.02 o 
  -9 -10   1     4397.88     4399.95    138.23 o 
  -8 -10   1      105.35       87.67     50.41 o 
  -7 -10   1      985.97      980.88     58.96 o 
  -6 -10   1      188.37      134.19     29.16 o 
  -5 -10   1      630.12      621.51     58.28 o 
  -4 -10   1      107.30      112.60     24.37 o 
  -3 -10   1     2533.60     2313.52     91.77 o 
  -2 -10   1     1915.79     1853.46     49.24 o 
  -1 -10   1       87.84      124.25     15.48 o 
   0 -10   1     4026.06     3912.64     59.16 o 
   1 -10   1     1308.94     1425.10     38.90 o 
   2 -10   1     7514.96     7322.68    103.82 o 
   3 -10   1     3334.36     3275.78     63.47 o 
   4 -10   1      479.43      457.05     28.54 o 
   5 -10   1     3401.51     3195.05     63.49 o 
   6 -10   1       37.82       96.77     20.60 o 
   7 -10   1     3096.23     3080.90     78.27 o 
   8 -10   1      443.21      456.49     44.91 o 
   9 -10   1        0.49       25.89     18.76 o 
  10 -10   1     1709.29     1737.45     56.64 o 
  11 -10   1        8.66       52.92     22.87 o 
  12 -10   1      410.95      320.73     49.30 o 
  13 -10   1        1.24      -44.39     33.36 o 
  14 -10   1      320.57      323.48     49.69 o 
  15 -10   1        0.13      -13.43     37.57 o 
  16 -10   1      115.11       84.58     45.32 o 
 -12  -9   1      226.98      189.32     37.66 o 
 -11  -9   1      640.86      561.88    140.08 o 
 -10  -9   1      108.81       57.80     37.00 o 
  -9  -9   1      631.39      623.62     62.02 o 
  -8  -9   1      263.71      247.83     34.42 o 
  -7  -9   1     1707.08     1818.38     88.59 o 
  -6  -9   1      707.98      682.68     47.04 o 
  -5  -9   1     1439.90     1337.79     65.18 o 
  -4  -9   1      571.14      616.42     42.10 o 
  -3  -9   1    15043.20    14870.59    169.02 o 
  -2  -9   1      704.10      716.85     27.67 o 
  -1  -9   1     4740.00     4741.37     60.84 o 
   0  -9   1     6190.05     6021.04     75.52 o 
   1  -9   1       72.32       58.67     16.00 o 
   2  -9   1    10737.78    10827.05    136.00 o 
   3  -9   1     1936.67     1981.78     46.59 o 
   4  -9   1      724.60      655.92     30.22 o 
   5  -9   1     7256.57     7198.39    109.57 o 
   6  -9   1      395.43      339.87     27.14 o 
   7  -9   1     8121.37     7852.62    125.04 o 
   8  -9   1      981.52      952.88     55.18 o 
   9  -9   1      925.07      939.37     42.69 o 
  10  -9   1      158.19      128.10     24.12 o 
  11  -9   1      617.94      658.03     46.75 o 
  12  -9   1       43.36       19.32     31.48 o 
  13  -9   1      559.73      576.05     59.04 o 
  14  -9   1      315.30      338.78     51.20 o 
  15  -9   1       69.23       50.49     41.15 o 
  16  -9   1      304.95      279.27     52.97 o 
 -13  -8   1      405.83      476.19     59.43 o 
 -12  -8   1      147.91       83.01     35.33 o 
 -11  -8   1       76.12       55.72     36.12 o 
 -10  -8   1       83.64      131.69     57.02 o 
  -9  -8   1      177.83      196.43     41.33 o 
  -8  -8   1     1411.63     1351.77     61.46 o 
  -7  -8   1      116.93      139.59     30.27 o 
  -6  -8   1     1017.54     1193.86    100.77 o 
  -5  -8   1     8485.27     8404.49    147.65 o 
  -4  -8   1      123.44       92.52     18.83 o 
  -3  -8   1    14973.04    15520.93    149.96 o 
  -2  -8   1      277.01      240.01     19.02 o 
  -1  -8   1     5978.75     5775.92     75.98 o 
   0  -8   1     6270.06     6360.17     88.67 o 
   1  -8   1     5869.27     5526.65     80.10 o 
   2  -8   1    25394.88    25079.32    274.44 o 
   3  -8   1     1251.28     1264.55     35.27 o 
   4  -8   1        0.86        6.27     14.10 o 
   5  -8   1       82.52       70.85     16.37 o 
   6  -8   1     1105.42      943.88     39.96 o 
   7  -8   1      121.63      102.18     23.05 o 
   8  -8   1    11077.17    11025.15    195.31 o 
   9  -8   1     5043.21     4961.29     86.05 o 
  10  -8   1      176.27      197.49     26.80 o 
  11  -8   1      976.07     1004.47     49.70 o 
  12  -8   1      218.17      171.65     41.62 o 
  13  -8   1     5555.47     5337.93    155.30 o 
  14  -8   1      241.21      183.77     80.06 o 
  15  -8   1      295.82      196.86     49.31 o 
  16  -8   1      526.19      691.85     76.51 o 
 -13  -7   1      604.93      537.00     64.49 o 
 -12  -7   1      432.87      415.13     81.18 o 
 -11  -7   1        0.31      -10.41     29.64 o 
 -10  -7   1     2151.98     2379.02     96.36 o 
  -9  -7   1       58.91       15.92     40.87 o 
  -8  -7   1     6957.29     7087.05    152.63 o 
  -7  -7   1     1554.58     1533.51     62.81 o 
  -6  -7   1     2471.42     2505.83     90.62 o 
  -5  -7   1     3018.95     2910.30     64.55 o 
  -4  -7   1        2.46       -2.61     12.48 o 
  -3  -7   1     5787.03     5593.42     74.87 o 
  -2  -7   1     4001.55     3845.87     57.23 o 
  -1  -7   1       95.66      148.17     13.94 o 
   0  -7   1     3855.11     3443.51    101.99 o 
   1  -7   1        1.13       24.41      9.23 o 
   2  -7   1     5521.68     5205.57     79.79 o 
   3  -7   1     1446.06     1361.98     33.45 o 
   4  -7   1     4198.60     3585.04     64.33 o 
   5  -7   1     3130.78     3013.56     59.85 o 
   6  -7   1     1269.62     1070.15     39.90 o 
   7  -7   1     1201.73     1141.24     37.87 o 
   8  -7   1     8332.40     8400.18    118.51 o 
   9  -7   1     1055.47     1010.97     39.59 o 
  10  -7   1       90.61       83.48     20.55 o 
  11  -7   1     1549.82     1673.96     56.69 o 
  12  -7   1        9.11       31.61     25.72 o 
  13  -7   1     6276.43     6419.06    141.08 o 
  14  -7   1      199.81      262.80     47.79 o 
  15  -7   1       87.75        5.70     38.16 o 
  16  -7   1      593.43      649.21     73.04 o 
 -14  -6   1       57.49      176.10     46.44 o 
 -13  -6   1     1968.04     1922.80    104.21 o 
 -12  -6   1       14.49      -27.39     44.71 o 
 -11  -6   1      781.41      746.99     64.69 o 
 -10  -6   1     4757.75     4819.11    133.88 o 
  -9  -6   1        6.63       19.92     28.38 o 
  -8  -6   1     9280.16     8893.50    186.81 o 
  -7  -6   1      355.77      375.65     37.79 o 
  -6  -6   1     2191.93     2089.71     86.61 o 
  -5  -6   1     1761.13     1693.15     40.36 o 
  -4  -6   1       72.46      118.75     14.05 o 
  -3  -6   1     3857.21     3636.72     53.40 o 
  -2  -6   1       70.60       99.67     10.88 o 
  -1  -6   1     1236.51     1209.45     34.82 o 
   0  -6   1     3044.14     3246.77     61.74 o 
   1  -6   1      486.82      494.58     24.00 o 
   2  -6   1     5350.37     5131.09     96.28 o 
   3  -6   1     9661.42     9608.85    141.18 o 
   4  -6   1     1411.20     1197.18     37.64 o 
   5  -6   1     1596.55     1638.15     50.25 o 
   6  -6   1     1158.33     1226.77     38.88 o 
   7  -6   1       69.47       97.77     16.85 o 
   8  -6   1    14922.22    14428.50    178.33 o 
   9  -6   1      375.98      344.95     26.57 o 
  10  -6   1     1246.73     1187.85     42.97 o 
  11  -6   1     1210.76     1124.87     49.40 o 
  12  -6   1       55.90      105.44     28.41 o 
  13  -6   1      286.88      268.46     39.06 o 
  14  -6   1       92.31       66.39     33.32 o 
  15  -6   1       98.19       69.65     43.20 o 
  16  -6   1      190.68       72.39     45.87 o 
 -14  -5   1      261.91      374.00    122.62 o 
 -13  -5   1     2505.61     2608.61     98.65 o 
 -12  -5   1      138.96      249.25     51.37 o 
 -11  -5   1       23.87       19.59     28.10 o 
 -10  -5   1        9.57       48.25     25.18 o 
  -9  -5   1      755.11      798.18     57.81 o 
  -8  -5   1     4981.37     4998.85    105.05 o 
  -7  -5   1     1532.33     1582.99     47.08 o 
  -6  -5   1     2648.58     2591.56     62.22 o 
  -5  -5   1      409.28      490.29     23.74 o 
  -4  -5   1      459.27      555.56     22.10 o 
  -3  -5   1        7.91        2.93      8.92 o 
  -2  -5   1    17865.49    17680.73    246.00 o 
  -1  -5   1      386.84      317.49     26.24 o 
   0  -5   1    10187.16    10499.57    147.24 o 
   1  -5   1     7862.64     8735.47    125.60 o 
   2  -5   1      114.41      145.66     13.94 o 
   3  -5   1    27630.52    27316.82    354.53 o 
   4  -5   1      563.47      552.73     23.62 o 
   5  -5   1     1304.41     1056.07     31.72 o 
   6  -5   1     2635.05     2778.42     50.58 o 
   7  -5   1       88.14       71.98     16.08 o 
   8  -5   1     6009.02     5990.01     82.26 o 
   9  -5   1        7.05       22.89     13.99 o 
  10  -5   1      651.66      567.88     35.99 o 
  11  -5   1        3.14      -11.77     26.62 o 
  12  -5   1     1262.43     1267.44     93.19 o 
  13  -5   1      341.45      333.47     40.17 o 
  14  -5   1      838.60      834.81     62.97 o 
  15  -5   1       80.62       62.98     70.50 o 
  16  -5   1     1153.80     1185.31    174.44 o 
 -15  -4   1      655.77      822.89    109.51 o 
 -14  -4   1      810.26      957.89     84.50 o 
 -13  -4   1     2560.03     2513.97    106.88 o 
 -12  -4   1       15.44       10.87     29.16 o 
 -11  -4   1        0.39       53.90     41.76 o 
 -10  -4   1      992.06     1042.20     58.07 o 
  -9  -4   1       80.34       81.82     21.39 o 
  -8  -4   1       68.02       68.66     19.79 o 
  -7  -4   1     6595.53     6610.19    121.20 o 
  -6  -4   1      690.08      665.87     21.53 o 
  -5  -4   1     4262.27     4126.37     56.64 o 
  -4  -4   1        1.33       14.21      7.09 o 
  -3  -4   1     1094.02     1032.88     34.76 o 
  -2  -4   1    74493.00    76287.41    983.55 o 
  -1  -4   1     2929.72     3073.49     53.70 o 
   0  -4   1    12148.58    12506.85    168.01 o 
   1  -4   1    15131.46    16009.13    277.38 o 
   2  -4   1    11202.55    12059.63    241.41 o 
   3  -4   1    18911.39    20195.03    264.41 o 
   4  -4   1     9962.08    10246.38    146.03 o 
   5  -4   1       49.40       33.53      8.97 o 
   6  -4   1     5535.10     5766.35     80.66 o 
   7  -4   1      612.03      563.42     23.84 o 
   8  -4   1     3821.98     3966.33     62.47 o 
   9  -4   1     1956.10     2133.60     49.95 o 
  10  -4   1     1088.61     1200.08     40.40 o 
  11  -4   1        3.89       75.84     20.84 o 
  12  -4   1       49.64       52.94     26.02 o 
  13  -4   1       36.43       78.01     41.95 o 
  14  -4   1     2432.08     2401.13    123.42 o 
  15  -4   1      317.41      485.18     82.78 o 
  16  -4   1     1358.74     1255.87     93.10 o 
 -15  -3   1      141.34      155.36     45.13 o 
 -14  -3   1       15.98       17.51     36.10 o 
 -13  -3   1      553.53      585.45     54.58 o 
 -12  -3   1     1642.33     1601.39     94.93 o 
 -11  -3   1      290.12      378.82     45.82 o 
 -10  -3   1     2437.99     2419.36     71.38 o 
  -9  -3   1      122.08       70.18     20.52 o 
  -8  -3   1      407.60      412.30     33.46 o 
  -7  -3   1     7969.81     8135.77     97.68 o 
  -6  -3   1     3443.91     3568.98     52.35 o 
  -5  -3   1     9721.75     9380.05    125.70 o 
  -4  -3   1    13099.54    12911.74    162.47 o 
  -3  -3   1     6072.73     6297.94    107.74 o 
  -2  -3   1    71261.81    74762.76    960.41 o 
  -1  -3   1    17743.38    19638.02    262.45 o 
   0  -3   1      492.80      553.18     26.77 o 
   1  -3   1      410.30      465.93     21.97 o 
   2  -3   1    12710.56    13344.62    214.24 o 
   3  -3   1      983.35     1185.76     57.60 o 
   4  -3   1     3667.19     3530.44     71.12 o 
   5  -3   1       45.10       74.24     10.88 o 
   6  -3   1     4927.21     5093.70     68.63 o 
   7  -3   1      886.49      770.91     28.69 o 
   8  -3   1        5.28       -2.80     13.12 o 
   9  -3   1     8579.35     8416.65    115.76 o 
  10  -3   1      861.51      951.75     41.77 o 
  11  -3   1      938.16     1014.71     44.36 o 
  12  -3   1      657.81      624.28     42.85 o 
  13  -3   1       11.04       64.81     26.86 o 
  14  -3   1     3546.35     3665.68    114.17 o 
  15  -3   1      123.67      208.43     61.36 o 
  16  -3   1      168.72      213.08     51.59 o 
 -15  -2   1       78.26      123.51     43.65 o 
 -14  -2   1        1.02       66.96     33.55 o 
 -13  -2   1      209.31      261.28     42.46 o 
 -12  -2   1     2315.09     2262.33     72.71 o 
 -11  -2   1       80.30       94.74     32.42 o 
 -10  -2   1       81.06       80.78     46.33 o 
  -9  -2   1     1963.57     2199.28     71.79 o 
  -8  -2   1      199.55      160.70     24.23 o 
  -7  -2   1     7291.98     7175.29    136.20 o 
  -6  -2   1      264.67      331.09     24.15 o 
  -5  -2   1    11924.87    11096.58    161.58 o 
  -4  -2   1     2816.56     2987.85     64.62 o 
  -3  -2   1    24484.51    25984.48    397.37 o 
  -2  -2   1    20653.01    22513.47    342.24 o 
  -1  -2   1      776.22      870.71     19.50 o 
   0  -2   1        2.92      -10.47      5.23 o 
   1  -2   1     1199.08     1214.23    113.50 o 
   2  -2   1      207.81      155.02     18.44 o 
   3  -2   1      661.88      809.09     26.09 o 
   4  -2   1    30242.11    30159.17    400.05 o 
   5  -2   1     2815.68     2669.60     60.63 o 
   6  -2   1    20820.73    20324.08    233.29 o 
   7  -2   1      117.62      183.22     18.12 o 
   8  -2   1     3453.93     3313.86     69.70 o 
   9  -2   1    11957.71    12129.96    174.14 o 
  10  -2   1       23.68       24.96     18.44 o 
  11  -2   1      561.02      622.97     40.45 o 
  12  -2   1       87.41      103.28     26.91 o 
  13  -2   1        2.52       16.89     24.32 o 
  14  -2   1     2325.26     2449.44     79.82 o 
  15  -2   1      319.25      322.24     40.47 o 
  16  -2   1       63.88       80.76     45.25 o 
 -16  -1   1        0.20       35.88     49.51 o 
 -15  -1   1      467.69      448.63     75.49 o 
 -14  -1   1      262.06      216.21     45.53 o 
 -13  -1   1      835.01      919.49     54.97 o 
 -12  -1   1     4401.98     4253.50     99.93 o 
 -11  -1   1        1.06       32.84     21.70 o 
 -10  -1   1     2076.08     2080.40    100.05 o 
  -9  -1   1     5522.79     5579.37    122.57 o 
  -8  -1   1      749.92      863.52     32.60 o 
  -7  -1   1     7498.54     7325.34    100.28 o 
  -6  -1   1      583.10      527.65     28.93 o 
  -5  -1   1        6.58       27.16     13.38 o 
  -4  -1   1     1172.81     1394.88     40.06 o 
  -3  -1   1     9803.43     9637.29    157.76 o 
  -2  -1   1     4778.08     4722.63     81.92 o 
  -1  -1   1      950.37     1013.09     19.45 o 
   0  -1   1     1463.29     1268.09     56.27 o 
   1  -1   1    37168.14    40979.36    616.93 o 
   2  -1   1    14727.22    16582.09    219.33 o 
   3  -1   1    42412.86    45401.70    585.82 o 
   4  -1   1    27057.13    27809.36    369.58 o 
   5  -1   1       61.69       70.75     16.13 o 
   6  -1   1     4902.15     4782.80     76.42 o 
   7  -1   1     2292.51     2348.66     49.04 o 
   8  -1   1       73.94       77.78     16.67 o 
   9  -1   1    17629.59    17310.29    258.58 o 
  10  -1   1      157.78      113.91     37.65 o 
  11  -1   1      320.51      269.35     33.62 o 
  12  -1   1      700.55      704.14     54.20 o 
  13  -1   1     1287.38     1256.53     74.00 o 
  14  -1   1      452.72      503.26     49.69 o 
  15  -1   1     1472.32     1559.56     70.55 o 
  16  -1   1      124.57      126.21     46.25 o 
 -16   0   1       15.87       77.97     39.73 o 
 -15   0   1     1078.04     1156.90     66.12 o 
 -14   0   1      504.98      597.53     49.10 o 
 -13   0   1     2313.22     2417.38     76.14 o 
 -12   0   1     3405.49     3181.33     83.54 o 
 -11   0   1      712.61      700.15     43.57 o 
 -10   0   1      273.87      276.78     28.70 o 
  -9   0   1      838.61      844.61     41.08 o 
  -8   0   1       68.23       92.17     17.69 o 
  -7   0   1     6150.34     5970.40     86.17 o 
  -6   0   1     4585.99     4879.47     86.44 o 
  -5   0   1     5686.75     6901.59    127.78 o 
  -4   0   1     5306.19     5813.27    106.57 o 
  -3   0   1     2302.32     2456.09     53.34 o 
  -2   0   1      109.51      159.92     12.27 o 
  -1   0   1    50216.38    54506.59    811.98 o 
   1   0   1    15789.45    17429.84    384.36 o 
   2   0   1       65.61       50.03      8.89 o 
   3   0   1     4350.68     4743.02     84.61 o 
   4   0   1    10385.15     9627.11    160.73 o 
   5   0   1     3876.54     4036.94     88.60 o 
   6   0   1     2409.56     2164.10     45.45 o 
   7   0   1      575.24      603.63     26.74 o 
   8   0   1      207.77      190.09     23.75 o 
   9   0   1      391.20      496.86     42.97 o 
  10   0   1     2792.22     2853.54     91.30 o 
  11   0   1      156.43      112.56     32.46 o 
  12   0   1      561.97      550.24     43.25 o 
  13   0   1     1823.32     1965.04     70.56 o 
  14   0   1       47.56       74.87     42.45 o 
  15   0   1     2403.17     2727.63    180.00 o 
  16   0   1        0.83       96.48     42.25 o 
 -16   1   1       19.05      104.75     38.64 o 
 -15   1   1      462.03      506.21     52.09 o 
 -14   1   1      113.70       96.91     30.03 o 
 -13   1   1     2306.47     2135.84     71.44 o 
 -12   1   1     1245.49     1247.80     56.92 o 
 -11   1   1       21.86       14.32     20.79 o 
 -10   1   1        4.13       32.97     18.45 o 
  -9   1   1     8304.83     8399.40    115.10 o 
  -8   1   1       77.61       62.74     16.30 o 
  -7   1   1      745.26      774.55     29.51 o 
  -6   1   1    17404.52    17243.37    198.05 o 
  -5   1   1      193.17      220.76     22.66 o 
  -4   1   1     1823.08     1724.68     46.08 o 
  -3   1   1      958.66     1282.53     31.48 o 
  -2   1   1     1890.77     2166.99     37.07 o 
  -1   1   1    81422.63    90285.57   1990.44 o 
   0   1   1      723.00      735.31     15.85 o 
   1   1   1     6353.53     6428.70    180.61 o 
   2   1   1    24316.80    25379.38    378.95 o 
   3   1   1    27682.87    29704.31    546.17 o 
   4   1   1     8099.30     8158.96    137.44 o 
   5   1   1      532.38      683.94     25.72 o 
   6   1   1      605.62      619.91     35.33 o 
   7   1   1      219.82      265.97     27.47 o 
   8   1   1      300.08      245.67     26.57 o 
   9   1   1      172.56      202.88     32.59 o 
  10   1   1     2441.77     2323.95    148.64 o 
  11   1   1       29.49       24.39     28.43 o 
  12   1   1     3140.56     3091.24    107.46 o 
  13   1   1       10.00        3.61     41.49 o 
  14   1   1       12.76       50.46     32.08 o 
  15   1   1     1207.39     1147.75     85.71 o 
 -16   2   1        0.53       18.36     51.84 o 
 -15   2   1        4.01       66.99     35.33 o 
 -14   2   1     1593.46     1494.98     66.11 o 
 -13   2   1        0.06        4.75     23.34 o 
 -12   2   1       98.13       87.10     24.68 o 
 -11   2   1     5155.90     5030.59     93.93 o 
 -10   2   1      524.36      513.98     33.78 o 
  -9   2   1    12151.00    11756.22    148.68 o 
  -8   2   1       85.53       74.06     16.74 o 
  -7   2   1     1633.50     1465.77     34.09 o 
  -6   2   1    20227.73    20200.51    224.70 o 
  -5   2   1     7212.17     7198.30     97.55 o 
  -4   2   1     9281.56    10316.14    128.28 o 
  -3   2   1     1434.21     1576.57     34.71 o 
  -2   2   1      633.00      606.56     24.24 o 
  -1   2   1    29695.48    33733.41    502.87 o 
   0   2   1     1009.26      899.38     23.63 o 
   1   2   1    13781.37    14890.48    226.80 o 
   2   2   1    20175.81    20023.39    398.37 o 
   3   2   1    42916.58    44205.75    576.28 o 
   4   2   1       17.62       24.15     11.75 o 
   5   2   1     8784.41     8478.14    126.28 o 
   6   2   1        2.32       28.62     13.24 o 
   7   2   1     3138.08     3001.46     58.85 o 
   8   2   1        9.19        4.30     18.07 o 
   9   2   1       24.16       21.02     18.68 o 
  10   2   1     4640.17     4746.12    125.70 o 
  11   2   1      429.53      449.93     49.01 o 
  12   2   1     2012.69     2120.20    155.66 o 
  13   2   1      103.30      175.07     33.53 o 
  14   2   1       14.12       32.01     33.47 o 
  15   2   1     1465.79     1766.24     94.31 o 
 -16   3   1      437.28      371.42     58.33 o 
 -15   3   1      527.74      535.63     53.85 o 
 -14   3   1     1810.50     1772.79    113.28 o 
 -13   3   1       10.68       75.63     29.24 o 
 -12   3   1      483.48      581.26     42.85 o 
 -11   3   1     8061.03     8139.77    129.40 o 
 -10   3   1      840.97      806.07     36.05 o 
  -9   3   1     1796.58     1835.62     60.96 o 
  -8   3   1     4866.40     4830.33     75.04 o 
  -7   3   1     6546.50     6130.24     84.53 o 
  -6   3   1    24582.56    25488.85    286.76 o 
  -5   3   1     3546.19     3844.89     56.91 o 
  -4   3   1    11839.76    12889.84    182.98 o 
  -3   3   1     6786.87     7112.78    102.22 o 
  -2   3   1    14579.92    15261.73    849.55 o 
  -1   3   1    11229.06    11267.35    180.41 o 
   0   3   1    33712.63    35900.78    538.44 o 
   1   3   1     9748.20    10515.80    168.08 o 
   2   3   1    37780.09    39361.46    509.70 o 
   3   3   1       30.75       28.78      7.41 o 
   4   3   1       50.89      115.01      9.06 o 
   5   3   1    22802.83    21878.28    234.55 o 
   6   3   1      281.08      302.62     13.99 o 
   7   3   1    11748.03    11404.01    176.93 o 
   8   3   1       56.08       67.36     20.22 o 
   9   3   1      378.35      406.47     35.71 o 
  10   3   1     5659.87     5460.68    186.14 o 
  11   3   1       46.12       37.62     31.25 o 
  12   3   1      426.46      460.79     55.12 o 
  13   3   1       88.07       64.17     54.84 o 
  14   3   1      235.00      311.37     52.64 o 
  15   3   1      321.90      434.26     61.54 o 
 -16   4   1     3190.40     3057.62    124.80 o 
 -15   4   1      541.89      438.72    101.47 o 
 -14   4   1     1946.19     1894.56     84.47 o 
 -13   4   1      146.31      172.71     27.40 o 
 -12   4   1     1659.61     1708.07     56.21 o 
 -11   4   1     2621.87     2742.27     61.84 o 
 -10   4   1      828.34      826.76     35.92 o 
  -9   4   1     4556.24     4593.53     75.88 o 
  -8   4   1     4131.18     3933.26     61.52 o 
  -7   4   1      309.29      278.86     18.25 o 
  -6   4   1       54.93       26.83     10.71 o 
  -5   4   1     1318.22     1149.52     26.66 o 
  -4   4   1       33.92        5.34      9.76 o 
  -3   4   1    16985.34    16932.82    576.29 o 
  -2   4   1       32.96       42.07     10.46 o 
  -1   4   1     3618.57     3770.41     61.60 o 
   0   4   1    51405.86    53416.76    664.57 o 
   1   4   1    11119.16    11085.43    181.38 o 
   2   4   1    47001.50    46687.91    606.52 o 
   3   4   1     4005.02     3569.43     66.39 o 
   4   4   1     1120.51     1140.47     27.27 o 
   5   4   1    14873.71    15937.01    166.34 o 
   6   4   1     2580.92     2425.08     55.30 o 
   7   4   1     8246.30     8459.60    230.33 o 
   8   4   1        7.00       13.84     18.45 o 
   9   4   1      697.98      789.42     48.22 o 
  10   4   1     3248.96     3105.45     85.38 o 
  11   4   1      868.94      849.29     68.35 o 
  12   4   1       23.51        1.93    100.02 o 
  13   4   1     1898.36     1852.54     85.46 o 
  14   4   1      524.49      508.39     61.44 o 
 -16   5   1     1515.33     1584.17     97.84 o 
 -15   5   1      177.73       64.24     89.19 o 
 -14   5   1     1487.37     1545.96     78.64 o 
 -13   5   1        9.04       51.67     26.70 o 
 -12   5   1     2404.25     2345.22     73.89 o 
 -11   5   1     1600.81     1589.69     47.85 o 
 -10   5   1     1804.20     1721.75     47.33 o 
  -9   5   1      768.93      728.51     30.92 o 
  -8   5   1     7488.33     7650.94     97.11 o 
  -7   5   1     4080.48     4035.61     67.76 o 
  -6   5   1      837.51     1013.58     29.87 o 
  -5   5   1     2100.47     2120.40     44.81 o 
  -4   5   1       55.55      119.30     15.28 o 
  -3   5   1     3728.23     3375.68     60.63 o 
  -2   5   1     4127.22     3973.84     67.15 o 
  -1   5   1     1069.83     1079.64     30.54 o 
   0   5   1    16130.05    15872.75    212.34 o 
   1   5   1       61.20      154.16     16.90 o 
   2   5   1    11327.57    10981.07    128.27 o 
   3   5   1      355.28      477.05     31.90 o 
   4   5   1     7194.05     6711.71     87.66 o 
   5   5   1     1306.38     1437.06     34.46 o 
   6   5   1     6844.38     6715.17    116.40 o 
   7   5   1      193.85      217.93     23.26 o 
   8   5   1     5455.49     5438.41    133.02 o 
   9   5   1       14.68       16.99     21.83 o 
  10   5   1       65.20       74.35     25.12 o 
  11   5   1     1587.17     1595.63    111.55 o 
  12   5   1       39.43       68.94     51.12 o 
  13   5   1     1447.27     1619.89    172.57 o 
  14   5   1       75.83       79.97     58.31 o 
 -16   6   1        7.12      -38.37     39.59 o 
 -15   6   1       13.06      -18.55     36.33 o 
 -14   6   1      655.55      660.03    142.03 o 
 -13   6   1      854.76      849.70     54.34 o 
 -12   6   1      285.29      339.33     37.46 o 
 -11   6   1      223.41      216.05     34.66 o 
 -10   6   1     3285.26     3123.01     65.55 o 
  -9   6   1     2039.46     2068.97     51.19 o 
  -8   6   1    14244.38    14304.97    160.08 o 
  -7   6   1      310.24      329.49     22.82 o 
  -6   6   1      627.74      724.47     32.44 o 
  -5   6   1    16206.52    15510.77    310.79 o 
  -4   6   1      741.91      861.17     36.42 o 
  -3   6   1     4777.17     4350.11     69.35 o 
  -2   6   1     3824.90     3782.63     68.33 o 
  -1   6   1      305.28      409.68     21.38 o 
   0   6   1    11586.41    11121.51    141.74 o 
   1   6   1     8892.41     9318.24    191.32 o 
   2   6   1     2888.71     2983.11     49.01 o 
   3   6   1       73.44       81.28     10.53 o 
   4   6   1     3540.75     3590.82     60.09 o 
   5   6   1       95.30      104.63     20.24 o 
   6   6   1     1568.52     1498.18     47.45 o 
   7   6   1       15.68       15.65     17.16 o 
   8   6   1     7709.58     7523.48    162.31 o 
   9   6   1      407.03      369.76     58.70 o 
  10   6   1     2124.13     1930.58     90.21 o 
  11   6   1     1899.94     1989.19     90.30 o 
  12   6   1      804.98      907.35    100.87 o 
  13   6   1     1786.79     2042.10    166.83 o 
 -16   7   1       68.62       72.47     45.56 o 
 -15   7   1      172.30      239.42     64.91 o 
 -14   7   1      907.92      880.07     68.77 o 
 -13   7   1     4251.64     4166.12    122.35 o 
 -12   7   1       42.43       21.57     25.41 o 
 -11   7   1        8.11      -10.88     21.11 o 
 -10   7   1     4778.60     4884.24     85.87 o 
  -9   7   1     4597.66     4318.83     76.84 o 
  -8   7   1    10867.92    11095.12    145.00 o 
  -7   7   1      422.71      460.84     26.46 o 
  -6   7   1     2622.21     2559.22     61.30 o 
  -5   7   1     8224.11     8810.39    112.83 o 
  -4   7   1      306.56      242.16     18.35 o 
  -3   7   1     5624.76     5885.60     80.98 o 
  -2   7   1     6161.64     6441.25     85.88 o 
  -1   7   1      182.35      174.46     16.58 o 
   0   7   1     1368.51     1339.20     37.68 o 
   1   7   1     2307.14     2253.11     48.47 o 
   2   7   1     2221.10     2397.81     39.40 o 
   3   7   1     3284.36     3413.27     46.83 o 
   4   7   1      893.58      916.23     40.95 o 
   5   7   1     1099.30     1148.35     45.55 o 
   6   7   1    17385.41    17252.08    227.94 o 
   7   7   1      492.04      406.41     33.02 o 
   8   7   1     9123.10     8737.15    190.03 o 
   9   7   1      177.94      125.28     38.00 o 
  10   7   1      351.72      438.82     53.28 o 
  11   7   1      709.56      856.28     82.10 o 
  12   7   1        3.02      -63.05     52.95 o 
  13   7   1     1120.70     1186.29    148.69 o 
 -16   8   1       80.57       78.05     72.18 o 
 -15   8   1     1507.02     1519.89    150.06 o 
 -14   8   1      630.28      756.67     66.24 o 
 -13   8   1     4463.04     4743.13    133.81 o 
 -12   8   1      222.67      173.01     38.84 o 
 -11   8   1      488.13      534.82     37.35 o 
 -10   8   1      466.64      478.46     34.06 o 
  -9   8   1     2415.74     2449.62     59.09 o 
  -8   8   1     3089.80     3315.17     64.87 o 
  -7   8   1     1735.97     1820.10     46.58 o 
  -6   8   1      573.72      616.80     29.66 o 
  -5   8   1      997.57     1046.55     38.46 o 
  -4   8   1      630.88      725.21     29.85 o 
  -3   8   1     9589.98     9328.47    118.70 o 
  -2   8   1    10690.82    10585.40    130.89 o 
  -1   8   1     1193.26     1260.48     48.55 o 
   0   8   1     1253.01     1189.14     28.59 o 
   1   8   1     7119.80     7451.95     93.90 o 
   2   8   1     5704.25     5440.64     70.39 o 
   3   8   1     9767.68     9637.54    127.13 o 
   4   8   1      273.88      335.34     26.74 o 
   5   8   1       22.70       14.07     14.36 o 
   6   8   1     3847.53     3837.10     82.30 o 
   7   8   1       68.13       82.05     28.51 o 
   8   8   1     3701.02     3546.16    168.63 o 
   9   8   1       82.38       30.26     34.00 o 
  10   8   1      795.79      726.28     66.23 o 
  11   8   1      221.26      247.30     48.47 o 
  12   8   1      184.95      181.42     80.54 o 
 -16   9   1        8.44       35.37     47.47 o 
 -15   9   1     3689.99     3945.23    261.80 o 
 -14   9   1      856.23      847.80     69.14 o 
 -13   9   1      153.77      125.76     41.37 o 
 -12   9   1        5.48      -17.63     36.75 o 
 -11   9   1      346.38      330.33     44.05 o 
 -10   9   1      184.47      218.06     27.46 o 
  -9   9   1      184.80      204.80     24.14 o 
  -8   9   1     2219.55     2304.37     53.46 o 
  -7   9   1     5793.53     5810.29    107.37 o 
  -6   9   1      241.66      275.88     24.80 o 
  -5   9   1     7358.54     6728.79     97.63 o 
  -4   9   1    10580.16     9888.68    128.64 o 
  -3   9   1     1458.62     1419.11     40.91 o 
  -2   9   1    11981.31    11365.72    141.94 o 
  -1   9   1      285.44      336.45     19.67 o 
   0   9   1       15.59        5.60     12.91 o 
   1   9   1     6227.73     6088.51     91.29 o 
   2   9   1     4003.61     4018.07     77.21 o 
   3   9   1    18824.84    18284.89    216.30 o 
   4   9   1      426.68      412.95     28.40 o 
   5   9   1      926.55      911.74     46.08 o 
   6   9   1      116.73      129.79     28.47 o 
   7   9   1      427.31      416.61     47.13 o 
   8   9   1      331.00      366.08     48.92 o 
   9   9   1      261.90      323.06     73.61 o 
  10   9   1      362.86      189.35     44.65 o 
  11   9   1      191.25      210.22     54.86 o 
  12   9   1      156.99      169.70     48.28 o 
 -16  10   1       10.58      -51.15     37.85 o 
 -15  10   1      372.22      349.23     55.74 o 
 -14  10   1      103.85      -11.95     39.43 o 
 -13  10   1      700.56      805.01     66.75 o 
 -12  10   1        9.37       -2.64     49.65 o 
 -11  10   1      400.91      451.59     56.25 o 
 -10  10   1      619.29      609.87     74.03 o 
  -9  10   1     2503.78     2502.13    120.98 o 
  -8  10   1       49.32       86.55     24.41 o 
  -7  10   1     6634.51     6593.98    107.39 o 
  -6  10   1        5.12       10.02     18.00 o 
  -5  10   1     2347.18     2347.06     54.55 o 
  -4  10   1     2770.45     2860.15     60.57 o 
  -3  10   1     3828.23     3689.42     68.69 o 
  -2  10   1    11083.04    11042.39    163.03 o 
  -1  10   1     2602.83     2382.05     44.85 o 
   0  10   1      296.71      311.64     22.37 o 
   1  10   1      691.92      716.14     40.39 o 
   2  10   1      613.73      692.63     35.10 o 
   3  10   1     1609.36     1589.76     55.02 o 
   4  10   1     1082.82     1171.88     83.44 o 
   5  10   1      167.02      196.62     32.45 o 
   6  10   1        1.70       24.95     22.85 o 
   7  10   1        1.84       11.18     22.84 o 
   8  10   1      146.59      122.45     52.50 o 
   9  10   1     4435.75     4802.38    167.42 o 
  10  10   1       10.96       98.60     44.94 o 
  11  10   1      876.26      815.97     84.60 o 
 -16  11   1      449.30      314.57     81.66 o 
 -15  11   1        6.71        5.14     63.70 o 
 -14  11   1        0.17       -6.89     35.99 o 
 -13  11   1     2103.71     2063.99    239.03 o 
 -12  11   1     3546.76     3519.30    135.19 o 
 -11  11   1      100.08      117.56     48.02 o 
 -10  11   1      570.04      617.94     54.30 o 
  -9  11   1     1759.85     1703.24     74.70 o 
  -8  11   1      501.23      412.30     38.27 o 
  -7  11   1     4834.47     4899.31     91.52 o 
  -6  11   1      789.88      806.50     37.72 o 
  -5  11   1      317.19      286.73     25.69 o 
  -4  11   1     3698.82     3725.21     72.48 o 
  -3  11   1     7072.32     6953.84    104.24 o 
  -2  11   1     5607.90     5526.41     88.82 o 
  -1  11   1      336.87      342.92     23.73 o 
   0  11   1       70.49       81.22     20.29 o 
   1  11   1      146.54      111.84     26.47 o 
   2  11   1       25.28       41.54     19.44 o 
   3  11   1      339.24      300.72     35.23 o 
   4  11   1     2642.53     2509.37     87.47 o 
   5  11   1      421.57      425.61     41.90 o 
   6  11   1     1813.14     1780.03     74.58 o 
   7  11   1     1982.73     1942.77     77.33 o 
   8  11   1      298.06      315.04     51.87 o 
   9  11   1     6188.55     6107.18    194.36 o 
  10  11   1       11.95       24.51     54.12 o 
 -15  12   1      188.19      255.64     51.90 o 
 -14  12   1      566.52      610.30     63.39 o 
 -13  12   1     2116.45     2102.20     98.14 o 
 -12  12   1     4104.75     4217.29    129.72 o 
 -11  12   1      136.20       95.66     39.10 o 
 -10  12   1       90.27      116.55     37.37 o 
  -9  12   1      723.94      710.32     64.20 o 
  -8  12   1     1332.19     1254.01     67.79 o 
  -7  12   1     6134.88     5997.50    107.45 o 
  -6  12   1      385.30      417.12     33.66 o 
  -5  12   1      308.98      292.83     28.60 o 
  -4  12   1      635.11      597.24     43.75 o 
  -3  12   1      250.91      235.49     25.03 o 
  -2  12   1      191.95      202.98     24.92 o 
  -1  12   1     5133.45     5294.85     88.71 o 
   0  12   1      225.12      289.17     26.57 o 
   1  12   1       15.29        6.30     18.64 o 
   2  12   1      793.63      738.30     49.57 o 
   3  12   1        3.71       -0.02     23.11 o 
   4  12   1     5751.87     5788.38    197.17 o 
   5  12   1       25.63      -12.32     27.49 o 
   6  12   1     2930.55     3079.87     95.87 o 
   7  12   1     1282.50     1415.69     76.75 o 
   8  12   1      601.24      541.25    107.48 o 
   9  12   1     2261.45     2149.43    118.20 o 
  10  12   1      161.93      195.19     52.41 o 
 -15  13   1      171.97      143.36     47.13 o 
 -14  13   1      375.24      424.99     60.51 o 
 -13  13   1     2118.91     2302.44    101.96 o 
 -12  13   1     2339.02     2358.30    165.09 o 
 -11  13   1       11.62        6.42     38.29 o 
 -10  13   1        8.17      -19.89     32.87 o 
  -9  13   1      535.26      561.15     55.15 o 
  -8  13   1     1878.86     1883.75     80.57 o 
  -7  13   1      678.65      771.14     49.38 o 
  -6  13   1     3591.40     3583.82     80.26 o 
  -5  13   1       71.46       68.44     23.69 o 
  -4  13   1      289.32      236.85     29.27 o 
  -3  13   1       70.73       85.23     23.54 o 
  -2  13   1      355.46      395.38     30.64 o 
  -1  13   1     7835.54     7513.30    113.70 o 
   0  13   1      152.62      133.04     30.11 o 
   1  13   1      357.08      336.91     43.73 o 
   2  13   1     1356.85     1395.83     67.55 o 
   3  13   1     2980.15     2908.71     89.12 o 
   4  13   1     3579.85     3474.64     99.26 o 
   5  13   1        4.24       41.42     31.18 o 
   6  13   1      138.99      132.30     38.35 o 
   7  13   1      305.48      303.93     42.39 o 
   8  13   1      691.68      606.24     78.27 o 
   9  13   1      137.17      199.88     51.48 o 
 -14  14   1       94.86      117.56     46.49 o 
 -13  14   1      251.17      217.02     51.34 o 
 -12  14   1      185.85      269.78     60.35 o 
 -11  14   1      838.48      931.52     73.15 o 
 -10  14   1        8.05       31.20     40.48 o 
  -9  14   1      366.10      382.48     52.68 o 
  -8  14   1       81.79       68.00     53.96 o 
  -7  14   1     1524.39     1810.47    111.78 o 
  -6  14   1     6176.69     6145.98    139.37 o 
  -5  14   1     1000.27     1061.50     64.23 o 
  -4  14   1     2510.24     2555.55     74.94 o 
  -3  14   1     2353.47     2193.46     76.16 o 
  -2  14   1     2999.39     2970.90     72.88 o 
  -1  14   1     2929.49     2943.01     98.72 o 
   0  14   1        0.87      -15.32     29.44 o 
   1  14   1      179.24      169.24     39.78 o 
   2  14   1      926.04      895.95     70.64 o 
   3  14   1     2308.70     2334.80     88.70 o 
   4  14   1     2522.79     2565.46     88.24 o 
   5  14   1       92.82      139.80     34.61 o 
   6  14   1      157.87      134.48     35.60 o 
   7  14   1      844.26      823.27    106.12 o 
   8  14   1       21.84      101.32     44.60 o 
 -14  15   1      101.73       73.32     44.97 o 
 -13  15   1       48.84       39.27     48.60 o 
 -12  15   1        1.91      -39.64     41.63 o 
 -11  15   1     1659.58     1640.14    105.12 o 
 -10  15   1      260.84      276.99     58.30 o 
  -9  15   1     2189.43     2071.46     94.78 o 
  -8  15   1     1799.97     1725.35     87.76 o 
  -7  15   1     1713.97     1816.95     74.43 o 
  -6  15   1     2595.76     2614.07     86.50 o 
  -5  15   1      403.29      399.95     42.55 o 
  -4  15   1     1162.66     1144.23     53.66 o 
  -3  15   1      392.83      382.91     34.80 o 
  -2  15   1     1569.00     1585.77     56.97 o 
  -1  15   1     3979.78     4112.10    122.96 o 
   0  15   1      135.46       72.74     34.74 o 
   1  15   1      223.62      190.32     43.48 o 
   2  15   1     1278.84     1506.63     87.52 o 
   3  15   1       30.18       26.23     33.87 o 
   4  15   1      134.73      147.29     34.79 o 
   5  15   1     1715.33     1617.18     78.64 o 
   6  15   1      175.05      219.35     44.21 o 
   7  15   1      537.04      505.53    110.83 o 
 -13  16   1      261.42      274.52     74.10 o 
 -12  16   1     1096.05      908.33     86.52 o 
 -11  16   1     2306.18     2375.38    107.34 o 
 -10  16   1      176.38      212.99     51.98 o 
  -9  16   1      940.12     1019.44     76.06 o 
  -8  16   1      266.31      336.68     53.78 o 
  -7  16   1      736.66      763.69     57.68 o 
  -6  16   1     1083.87      899.44     77.20 o 
  -5  16   1     1125.88     1234.38     66.57 o 
  -4  16   1      248.80      305.23     42.26 o 
  -3  16   1        0.86       19.07     30.02 o 
  -2  16   1      108.98      108.62     58.03 o 
  -1  16   1       23.62       31.02     33.17 o 
   0  16   1      685.74      562.15     59.93 o 
   1  16   1      390.08      405.20     53.90 o 
   2  16   1     1603.64     1762.55     93.05 o 
   3  16   1       35.22       45.45     36.25 o 
   4  16   1      176.83      264.94     54.63 o 
   5  16   1     1505.23     1534.00    250.37 o 
   6  16   1      658.28      686.65     84.48 o 
 -12  17   1      764.88      614.20     69.44 o 
 -11  17   1     1461.48     1523.16    114.47 o 
 -10  17   1        8.98      -16.13     44.37 o 
  -9  17   1       11.85        9.09     68.23 o 
  -8  17   1       22.43       65.10     41.87 o 
  -7  17   1     1250.78     1421.17     70.10 o 
  -6  17   1      712.36      659.90     53.74 o 
  -5  17   1       10.34       70.21     33.10 o 
  -4  17   1      123.79      158.74     39.45 o 
  -3  17   1      984.50     1170.02     96.39 o 
  -2  17   1       21.49      -28.28     31.09 o 
  -1  17   1       31.85       83.04     40.29 o 
   0  17   1     3095.68     3005.68    113.67 o 
   1  17   1      667.53      772.39     73.11 o 
   2  17   1      363.70      430.02     58.01 o 
   3  17   1      349.15      450.81     94.61 o 
   4  17   1      669.11      715.59    235.84 o 
 -10  18   1       17.72      -12.84     41.45 o 
  -9  18   1       37.31      -18.59     42.40 o 
  -8  18   1      220.62      103.90     47.78 o 
  -7  18   1      221.33      309.11     44.23 o 
  -6  18   1      326.98      284.29     43.87 o 
  -5  18   1     1150.88     1155.10    106.57 o 
  -4  18   1      531.07      537.35    109.25 o 
  -3  18   1     1472.74     1767.66    159.47 o 
  -2  18   1      370.09      438.04     66.04 o 
  -1  18   1      199.55      254.75     54.96 o 
   0  18   1     2543.16     2533.95    129.02 o 
   1  18   1      172.11      215.22     57.57 o 
   2  18   1       95.87      142.23     48.32 o 
  -9  19   1      776.00      573.03    103.52 o 
  -8  19   1      578.01      533.61    102.20 o 
  -7  19   1       25.18       38.50     53.70 o 
  -6  19   1      489.94      424.05     96.87 o 
  -5  19   1     2556.17     2629.57    193.22 o 
  -4  19   1     1016.12     1165.77    153.53 o 
  -3  19   1     1370.18     1346.13    162.52 o 
  -2  19   1       67.07       72.63     67.48 o 
  -1  19   1      638.25      512.25     74.12 o 
   0  19   1      683.00      652.35     86.10 o 
   3 -20   2       19.61      -33.57     42.69 o 
   4 -20   2       11.09      105.19     64.37 o 
   5 -20   2      103.33      251.39     82.94 o 
  -1 -19   2       97.90       58.22     62.78 o 
   0 -19   2      892.46      849.95     86.24 o 
   1 -19   2        1.67       31.57     49.66 o 
   2 -19   2     1831.41     2016.29    166.28 o 
   3 -19   2      462.96      497.28    101.39 o 
   4 -19   2     1807.05     1923.87    215.28 o 
   5 -19   2      214.83      241.95     56.44 o 
   6 -19   2        9.39       72.69     37.43 o 
   7 -19   2     1403.22     1365.91    317.50 o 
   8 -19   2     1008.28     1072.64     84.90 o 
   9 -19   2      495.33      440.99     63.64 o 
  -3 -18   2     1053.68     1032.32     96.70 o 
  -2 -18   2      176.54      150.33     47.84 o 
  -1 -18   2     1799.92     1571.71    187.63 o 
   0 -18   2      404.70      446.90     55.97 o 
   1 -18   2      117.39      166.54     40.00 o 
   2 -18   2     1079.59     1110.86     80.96 o 
   3 -18   2      769.44      710.97     71.52 o 
   4 -18   2     2010.07     1905.32    219.09 o 
   5 -18   2       34.21       53.90     69.88 o 
   6 -18   2      297.08      326.15     63.81 o 
   7 -18   2     1159.72     1153.88     89.99 o 
   8 -18   2      167.88      207.64     49.74 o 
   9 -18   2       79.85       31.56     46.02 o 
  10 -18   2      192.22      256.51     54.30 o 
  -5 -17   2      563.96      488.45     83.86 o 
  -4 -17   2      284.22      418.76     65.25 o 
  -3 -17   2     1130.97     1166.50     99.51 o 
  -2 -17   2     1008.73     1123.05     85.20 o 
  -1 -17   2     2769.58     2821.22    110.16 o 
   0 -17   2      258.65      248.46     48.05 o 
   1 -17   2       71.37       52.74     31.35 o 
   2 -17   2     3170.16     3146.33     90.80 o 
   3 -17   2      191.14      184.65     41.86 o 
   4 -17   2     1831.19     1863.19     89.96 o 
   5 -17   2      463.79      437.29     52.33 o 
   6 -17   2      343.74      434.49     75.34 o 
   7 -17   2     1045.65     1012.58     75.77 o 
   8 -17   2        0.64       43.93     41.84 o 
   9 -17   2      131.84      150.37     56.40 o 
  10 -17   2     1454.75     1523.80    190.07 o 
  11 -17   2      363.38      275.47     54.46 o 
  12 -17   2        2.44       15.46     45.87 o 
  -6 -16   2     1665.31     1782.49    117.05 o 
  -5 -16   2       70.62       48.24     62.96 o 
  -4 -16   2       99.85       85.64     35.74 o 
  -3 -16   2     3381.49     3335.93    121.39 o 
  -2 -16   2      357.15      319.77     51.59 o 
  -1 -16   2      779.78      761.43     67.89 o 
   0 -16   2      107.15       64.72     33.70 o 
   1 -16   2      566.34      653.64     49.77 o 
   2 -16   2     1347.64     1396.08     85.52 o 
   3 -16   2       27.48       38.39     29.43 o 
   4 -16   2       27.43       36.86     38.13 o 
   5 -16   2      468.19      474.08     41.50 o 
   6 -16   2        5.77      -12.21     27.30 o 
   7 -16   2       24.02       24.50     39.88 o 
   8 -16   2     1613.56     1552.64     88.20 o 
   9 -16   2      718.19      808.78     71.40 o 
  10 -16   2     2851.20     2824.77    111.49 o 
  11 -16   2      618.61      476.03     89.54 o 
  12 -16   2      167.92      206.97     72.28 o 
  -7 -15   2        8.69       60.11     51.75 o 
  -6 -15   2     1923.07     2069.61     92.89 o 
  -5 -15   2       50.64      100.02     37.22 o 
  -4 -15   2       23.79       63.37     37.65 o 
  -3 -15   2     3606.36     3468.04    119.82 o 
  -2 -15   2      155.62      157.92     51.60 o 
  -1 -15   2      127.70       94.27     35.64 o 
   0 -15   2     2527.56     2441.23     95.11 o 
   1 -15   2     2211.17     2162.78     72.06 o 
   2 -15   2       46.41       33.80     22.94 o 
   3 -15   2      303.90      245.98     30.74 o 
   4 -15   2      485.88      501.38     39.67 o 
   5 -15   2     1048.35     1040.23     71.07 o 
   6 -15   2       73.02       40.35     26.39 o 
   7 -15   2     2654.50     2891.37    211.49 o 
   8 -15   2     1810.43     1733.48     88.61 o 
   9 -15   2     1318.12     1293.52     80.26 o 
  10 -15   2     2282.80     2388.80    113.45 o 
  11 -15   2      328.28      242.77    108.69 o 
  12 -15   2        6.81       -3.77     40.53 o 
  13 -15   2      654.40      568.80     91.38 o 
  -8 -14   2     1763.09     1919.52     91.29 o 
  -7 -14   2      176.85      185.81     39.97 o 
  -6 -14   2      490.51      569.24     56.22 o 
  -5 -14   2     1039.11     1175.82     69.12 o 
  -4 -14   2      980.46      932.12     72.41 o 
  -3 -14   2       19.76       12.53     36.45 o 
  -2 -14   2       43.32       72.79     32.65 o 
  -1 -14   2      216.59      258.88     63.07 o 
   0 -14   2     1051.20     1080.60     59.64 o 
   1 -14   2     1325.56     1318.97     53.38 o 
   2 -14   2       65.06       36.77     22.23 o 
   3 -14   2     6955.49     6965.90    109.11 o 
   4 -14   2     2748.88     2636.23     81.21 o 
   5 -14   2     5628.12     5427.46    113.20 o 
   6 -14   2      322.11      412.82     36.68 o 
   7 -14   2      635.95      579.66     51.56 o 
   8 -14   2     1205.53     1318.99     65.05 o 
   9 -14   2        5.75       59.28     45.17 o 
  10 -14   2     1059.27     1067.96     76.25 o 
  11 -14   2        5.14        9.09     42.58 o 
  12 -14   2      386.29      382.17     56.45 o 
  13 -14   2      149.52      118.92     76.27 o 
  14 -14   2      314.57      258.79     70.46 o 
  -9 -13   2       57.40       83.97     44.18 o 
  -8 -13   2        3.30       27.54     47.12 o 
  -7 -13   2       63.44       80.50     32.77 o 
  -6 -13   2       11.72       13.60     26.42 o 
  -5 -13   2     3493.06     3474.16    100.35 o 
  -4 -13   2      889.54      894.95     58.88 o 
  -3 -13   2     1280.35     1311.73     65.29 o 
  -2 -13   2     1910.46     1726.24    121.47 o 
  -1 -13   2       16.76       16.91     37.15 o 
   0 -13   2     5526.22     5465.81    101.61 o 
   1 -13   2     1541.50     1467.36     62.74 o 
   2 -13   2       14.54      -17.78     17.10 o 
   3 -13   2     3452.61     3206.02     65.97 o 
   4 -13   2     1062.41     1105.48     49.69 o 
   5 -13   2     5998.74     5606.85    103.08 o 
   6 -13   2      137.29      159.88     26.27 o 
   7 -13   2      470.29      456.84     41.05 o 
   8 -13   2      611.61      698.34     49.37 o 
   9 -13   2      213.93      275.41     38.58 o 
  10 -13   2      131.95       86.13     58.90 o 
  11 -13   2     1595.05     1649.80    138.87 o 
  12 -13   2      427.05      420.14     56.39 o 
  13 -13   2        0.31       26.61     42.85 o 
  14 -13   2      105.93       -8.54     39.77 o 
 -10 -12   2      923.55     1108.82    125.41 o 
  -9 -12   2      399.17      273.65     84.64 o 
  -8 -12   2     1045.08     1240.98     73.04 o 
  -7 -12   2     2497.99     2598.52     88.47 o 
  -6 -12   2      445.84      398.65     44.69 o 
  -5 -12   2     8476.40     8381.97    162.79 o 
  -4 -12   2        3.80      -10.64     22.99 o 
  -3 -12   2     1495.06     1505.76    103.07 o 
  -2 -12   2     4555.06     4510.57    198.94 o 
  -1 -12   2      123.87      114.82     34.44 o 
   0 -12   2     8778.51     8808.56    125.03 o 
   1 -12   2     1061.37     1083.32     38.22 o 
   2 -12   2      460.56      490.20     27.86 o 
   3 -12   2      137.81      174.57     20.29 o 
   4 -12   2      714.93      665.79     35.40 o 
   5 -12   2      269.00      291.63     28.43 o 
   6 -12   2     2046.50     2265.13     60.86 o 
   7 -12   2     1057.30      965.28     52.70 o 
   8 -12   2        0.63       -1.55     24.11 o 
   9 -12   2        0.37       -8.13     35.33 o 
  10 -12   2     1220.54     1147.69     52.51 o 
  11 -12   2     3774.73     3537.19    125.66 o 
  12 -12   2     1638.80     1623.63     87.59 o 
  13 -12   2       59.02       -2.18     29.67 o 
  14 -12   2      602.62      516.41     91.12 o 
  15 -12   2      287.49      415.70    105.39 o 
 -11 -11   2        0.73       34.63     28.98 o 
 -10 -11   2     2366.38     2223.81    166.09 o 
  -9 -11   2      116.33      126.11     42.19 o 
  -8 -11   2     1816.74     1868.86     96.21 o 
  -7 -11   2     3235.20     3268.69    130.33 o 
  -6 -11   2     1054.65     1001.85    102.75 o 
  -5 -11   2     3531.37     3465.77     92.57 o 
  -4 -11   2      367.29      368.41     47.65 o 
  -3 -11   2      352.63      367.07     35.97 o 
  -2 -11   2     3125.02     2944.19     70.16 o 
  -1 -11   2      705.06      765.62     30.32 o 
   0 -11   2     3210.97     3112.96     58.94 o 
   1 -11   2     3677.90     3590.43     75.71 o 
   2 -11   2      224.05      246.77     21.57 o 
   3 -11   2     2966.84     2859.18     54.60 o 
   4 -11   2      631.67      545.90     31.26 o 
   5 -11   2       56.39       63.16     18.55 o 
   6 -11   2     9669.40     9409.02    136.08 o 
   7 -11   2      110.29       37.79     20.03 o 
   8 -11   2     1011.82     1013.65     52.09 o 
   9 -11   2     1006.09     1209.36     50.68 o 
  10 -11   2      299.15      295.78     32.81 o 
  11 -11   2     4225.08     4491.65    110.83 o 
  12 -11   2      573.43      569.29    123.01 o 
  13 -11   2        5.21       -0.23     39.82 o 
  14 -11   2      868.88      781.70     75.17 o 
  15 -11   2        0.02      -18.62     50.93 o 
 -12 -10   2     1211.76     1427.81     76.22 o 
 -11 -10   2       70.07       91.48     32.02 o 
 -10 -10   2     4572.58     5101.23    154.19 o 
  -9 -10   2      796.28      769.93     69.68 o 
  -8 -10   2      542.29      501.97     45.64 o 
  -7 -10   2      173.02      199.93     40.27 o 
  -6 -10   2      107.19      100.13     33.72 o 
  -5 -10   2     2551.72     2339.51     73.03 o 
  -4 -10   2      865.24      878.22     67.30 o 
  -3 -10   2      456.43      509.16     38.90 o 
  -2 -10   2     1145.23     1065.36     44.23 o 
  -1 -10   2       14.09        0.52     11.50 o 
   0 -10   2     5282.53     5061.63     65.11 o 
   1 -10   2     7741.02     7533.14     91.94 o 
   2 -10   2      456.03      429.60     24.86 o 
   3 -10   2      477.70      587.36     27.85 o 
   4 -10   2      959.29      915.32     37.16 o 
   5 -10   2      656.23      584.42     30.58 o 
   6 -10   2    16817.22    16636.41    201.18 o 
   7 -10   2      419.29      351.75     30.74 o 
   8 -10   2     2332.93     2294.22     69.88 o 
   9 -10   2      880.81      981.55     45.13 o 
  10 -10   2        0.07        3.80     20.80 o 
  11 -10   2     1469.55     1381.24     75.76 o 
  12 -10   2      208.88      197.48     44.40 o 
  13 -10   2       19.33       -7.66     35.61 o 
  14 -10   2       75.94      102.58     65.79 o 
  15 -10   2        0.05      -24.78     37.06 o 
 -12  -9   2      156.94      168.41     36.85 o 
 -11  -9   2      189.44      210.42     44.86 o 
 -10  -9   2     1520.63     1310.43    154.27 o 
  -9  -9   2      561.74      458.86     55.77 o 
  -8  -9   2      589.43      642.71     49.19 o 
  -7  -9   2      809.13      816.43     52.29 o 
  -6  -9   2     1220.21     1172.24     54.38 o 
  -5  -9   2       51.08       35.63     20.59 o 
  -4  -9   2    12178.59    12129.04    192.86 o 
  -3  -9   2      270.31      272.58     26.21 o 
  -2  -9   2     5742.79     5867.70     70.72 o 
  -1  -9   2     1013.46     1160.52     29.59 o 
   0  -9   2     3363.50     3225.88     51.09 o 
   1  -9   2    11789.56    11716.09    125.16 o 
   2  -9   2        1.34       -0.73     13.22 o 
   3  -9   2      946.44      866.51     33.85 o 
   4  -9   2     9432.55     8725.75    116.13 o 
   5  -9   2       55.36       57.42     17.53 o 
   6  -9   2     7728.84     7664.77    108.06 o 
   7  -9   2     3260.41     3304.20     73.06 o 
   8  -9   2        8.56       22.88     20.13 o 
   9  -9   2      430.41      343.10     33.86 o 
  10  -9   2      906.03      884.62     59.20 o 
  11  -9   2       53.45       95.35     24.63 o 
  12  -9   2        1.62        6.51     23.41 o 
  13  -9   2       68.33      -18.58     36.49 o 
  14  -9   2     1113.46     1184.90    140.21 o 
  15  -9   2      139.22      273.08     50.29 o 
  16  -9   2        7.48       69.33     47.52 o 
 -13  -8   2      276.69      231.19     49.55 o 
 -12  -8   2       22.26       36.09     28.75 o 
 -11  -8   2      611.39      634.91     62.71 o 
 -10  -8   2     1424.58     1364.35     80.72 o 
  -9  -8   2     3538.91     3462.83    126.24 o 
  -8  -8   2       15.67        9.11     19.26 o 
  -7  -8   2      404.11      377.52     36.19 o 
  -6  -8   2      459.25      470.50     37.96 o 
  -5  -8   2      769.19      759.25     70.98 o 
  -4  -8   2     9651.87     9535.45    139.97 o 
  -3  -8   2     1670.88     1566.95     32.48 o 
  -2  -8   2     5855.43     5919.22     69.29 o 
  -1  -8   2     4716.40     4702.34     61.69 o 
   0  -8   2      329.77      386.41     20.98 o 
   1  -8   2    22488.42    20941.94    235.33 o 
   2  -8   2     7133.26     7252.05     90.70 o 
   3  -8   2     1226.84     1179.60     34.08 o 
   4  -8   2      509.45      402.35     34.73 o 
   5  -8   2      380.09      421.66     25.83 o 
   6  -8   2     2646.69     2611.19     60.53 o 
   7  -8   2      562.05      613.05     37.46 o 
   8  -8   2     2578.38     2366.57     55.22 o 
   9  -8   2      813.05      817.11     67.16 o 
  10  -8   2      482.81      470.58     40.69 o 
  11  -8   2      105.80      108.04     25.29 o 
  12  -8   2     2190.97     2294.83     73.95 o 
  13  -8   2      343.60      415.61     44.80 o 
  14  -8   2     1354.87     1321.28     79.26 o 
  15  -8   2       76.55       52.84     47.22 o 
  16  -8   2      343.21      275.41     59.19 o 
 -13  -7   2        4.03       27.04     35.59 o 
 -12  -7   2      772.62      715.66     53.27 o 
 -11  -7   2       13.03       11.51     30.58 o 
 -10  -7   2      104.41       66.29     33.47 o 
  -9  -7   2     5522.70     5610.28    145.86 o 
  -8  -7   2      137.27      130.00     27.32 o 
  -7  -7   2     3624.32     3561.81     95.61 o 
  -6  -7   2      470.84      499.66     39.54 o 
  -5  -7   2      982.32      987.99     67.56 o 
  -4  -7   2     8394.72     8345.69    111.74 o 
  -3  -7   2      595.59      568.79     22.45 o 
  -2  -7   2     2048.13     1844.90     50.59 o 
  -1  -7   2      683.95      682.51     22.69 o 
   0  -7   2     2185.08     2306.67     40.28 o 
   1  -7   2    12189.42    12005.25    132.77 o 
   2  -7   2     6861.99     6910.20     91.20 o 
   3  -7   2     6318.69     6305.64     92.89 o 
   4  -7   2      544.66      640.25     31.34 o 
   5  -7   2      324.54      333.15     23.69 o 
   6  -7   2     1227.21     1152.79     52.19 o 
   7  -7   2     3967.73     4066.60     70.81 o 
   8  -7   2     2338.83     2425.31     59.98 o 
   9  -7   2     1138.69     1138.54     41.49 o 
  10  -7   2      156.93      192.54     24.88 o 
  11  -7   2      503.66      461.24     36.43 o 
  12  -7   2     6781.47     6863.22    138.94 o 
  13  -7   2       49.92       67.47     32.39 o 
  14  -7   2      306.66      364.77     44.15 o 
  15  -7   2      154.46      131.74     75.72 o 
  16  -7   2        0.08       33.84     44.35 o 
 -14  -6   2     2072.01     2382.67    245.63 o 
 -13  -6   2      620.37      616.60     65.66 o 
 -12  -6   2      610.77      633.20     61.03 o 
 -11  -6   2      860.07      906.92    125.34 o 
 -10  -6   2       67.13       50.14     32.69 o 
  -9  -6   2     4355.74     4180.46    119.84 o 
  -8  -6   2        0.12      -16.01     19.29 o 
  -7  -6   2     1194.83     1132.54     48.99 o 
  -6  -6   2     1147.29     1071.68     43.43 o 
  -5  -6   2      714.75      687.11     34.00 o 
  -4  -6   2     6966.64     7324.83     98.41 o 
  -3  -6   2      113.04      163.97     13.49 o 
  -2  -6   2       45.34       35.28     10.36 o 
  -1  -6   2     4712.07     4784.80     71.72 o 
   0  -6   2      889.98     1007.99     37.26 o 
   1  -6   2       47.42      102.36     14.11 o 
   2  -6   2     3150.78     3097.75     50.68 o 
   3  -6   2      416.13      474.19     31.23 o 
   4  -6   2     3504.11     3171.61     56.76 o 
   5  -6   2      151.32      166.44     24.60 o 
   6  -6   2      155.86      105.15     18.67 o 
   7  -6   2    19227.82    19058.84    241.77 o 
   8  -6   2     1151.82     1210.28     40.58 o 
   9  -6   2     1005.82     1035.73     42.60 o 
  10  -6   2        1.14       10.33     18.28 o 
  11  -6   2       54.97       37.30     23.70 o 
  12  -6   2     5476.98     5324.41    117.97 o 
  13  -6   2      770.81      752.95     60.48 o 
  14  -6   2        0.07       25.49     32.59 o 
  15  -6   2      192.74      103.84     99.01 o 
  16  -6   2      264.66      238.19     75.41 o 
 -14  -5   2     1801.85     1808.08     94.11 o 
 -13  -5   2        6.88        8.29     33.04 o 
 -12  -5   2     1251.66     1241.04    109.79 o 
 -11  -5   2     2559.03     2527.81    110.35 o 
 -10  -5   2       68.30       52.67     24.66 o 
  -9  -5   2     4376.22     4130.09    114.66 o 
  -8  -5   2        5.13       -9.46     19.07 o 
  -7  -5   2      396.64      431.25     31.79 o 
  -6  -5   2       26.07       21.65     10.57 o 
  -5  -5   2     4033.59     4017.77     63.39 o 
  -4  -5   2     1809.63     1760.59     47.35 o 
  -3  -5   2     7072.88     7454.07    107.23 o 
  -2  -5   2        5.46       10.43      8.19 o 
  -1  -5   2    23269.25    23666.57    278.72 o 
   0  -5   2     4266.74     3921.68     66.74 o 
   1  -5   2    24688.59    25463.48    529.45 o 
   2  -5   2    39072.61    38391.60    604.24 o 
   3  -5   2      121.44      175.94     14.16 o 
   4  -5   2     5787.58     5842.95     85.66 o 
   5  -5   2      194.32      209.60     22.15 o 
   6  -5   2      448.76      486.83     27.10 o 
   7  -5   2     9898.62     9994.86    128.86 o 
   8  -5   2      881.59      882.71     31.07 o 
   9  -5   2     4149.30     4146.27     76.22 o 
  10  -5   2      142.64      124.04     23.54 o 
  11  -5   2       78.07       88.82     26.56 o 
  12  -5   2      250.17      250.79     34.40 o 
  13  -5   2      773.89      816.84     55.01 o 
  14  -5   2        1.13       66.15     44.07 o 
  15  -5   2      294.22      278.84     97.72 o 
  16  -5   2       20.25      147.22     88.46 o 
 -15  -4   2      811.67      765.44    106.33 o 
 -14  -4   2     3556.46     3791.09    133.88 o 
 -13  -4   2        1.00       42.39     34.25 o 
 -12  -4   2      284.15      295.82     86.88 o 
 -11  -4   2      112.74       68.92     30.49 o 
 -10  -4   2       57.06       38.11     24.28 o 
  -9  -4   2     1004.87     1010.45     48.49 o 
  -8  -4   2      841.60      873.97     56.08 o 
  -7  -4   2      787.39      771.71     31.67 o 
  -6  -4   2      888.90      976.19     27.24 o 
  -5  -4   2      318.87      347.49     16.76 o 
  -4  -4   2      262.04      292.55     23.34 o 
  -3  -4   2    33617.64    32107.54    631.59 o 
  -2  -4   2     4251.47     4225.70     62.52 o 
  -1  -4   2    24937.37    25532.37    366.04 o 
   0  -4   2    18235.14    19565.69    352.57 o 
   1  -4   2     2410.37     2525.57     57.54 o 
   2  -4   2    43589.83    45359.21    686.11 o 
   3  -4   2    13364.85    13965.40    231.02 o 
   4  -4   2      570.68      487.21     32.33 o 
   5  -4   2      790.98      745.85     23.74 o 
   6  -4   2     1168.98     1079.87     37.54 o 
   7  -4   2      203.64      195.65     18.92 o 
   8  -4   2     3371.85     3414.02     57.55 o 
   9  -4   2       34.64       64.69     17.27 o 
  10  -4   2     2343.26     2307.34     65.76 o 
  11  -4   2     2423.97     2574.71     66.97 o 
  12  -4   2      191.52      192.52     32.59 o 
  13  -4   2     1997.88     1970.99     79.60 o 
  14  -4   2        8.46       85.81     35.64 o 
  15  -4   2     3689.80     3793.93    120.80 o 
  16  -4   2       31.76       60.30     46.24 o 
 -15  -3   2       74.18       23.06     37.13 o 
 -14  -3   2      794.13      832.08     66.20 o 
 -13  -3   2      107.28      129.28     35.38 o 
 -12  -3   2      380.25      451.40     47.70 o 
 -11  -3   2     1049.29     1012.25     60.68 o 
 -10  -3   2     1308.06     1394.52     73.81 o 
  -9  -3   2      287.81      280.51     28.98 o 
  -8  -3   2     6432.40     6644.29    119.70 o 
  -7  -3   2     3806.51     3864.81     58.56 o 
  -6  -3   2    11457.06    11684.73    139.72 o 
  -5  -3   2     1061.91     1287.31     61.03 o 
  -4  -3   2     2386.80     2302.41     43.47 o 
  -3  -3   2    51185.17    52566.34    683.98 o 
  -2  -3   2     6320.07     6934.75     89.27 o 
  -1  -3   2     1832.47     1732.01     36.28 o 
   0  -3   2     9729.68    10288.20    167.09 o 
   1  -3   2     7404.39     7787.66    238.79 o 
   2  -3   2     5528.12     5248.67    139.71 o 
   3  -3   2     1930.11     2029.95     55.03 o 
   4  -3   2       47.83      118.94     14.12 o 
   5  -3   2      107.36      205.76     15.83 o 
   6  -3   2      243.27      215.66     18.03 o 
   7  -3   2     3100.86     2972.23     56.63 o 
   8  -3   2     1634.16     1667.43     71.52 o 
   9  -3   2     1372.53     1409.70     41.95 o 
  10  -3   2     1506.75     1464.10     47.91 o 
  11  -3   2      258.98      252.21     27.60 o 
  12  -3   2       16.24       16.09     27.58 o 
  13  -3   2     2511.50     2631.77    123.97 o 
  14  -3   2      133.14      106.91     51.49 o 
  15  -3   2     2262.81     2510.76     98.79 o 
  16  -3   2        0.95      -28.94     40.72 o 
 -15  -2   2      580.93      526.86     61.78 o 
 -14  -2   2       75.58      116.50     36.62 o 
 -13  -2   2     1402.22     1464.12     72.82 o 
 -12  -2   2      330.95      361.57     43.62 o 
 -11  -2   2     3471.97     3311.41     83.01 o 
 -10  -2   2       37.05       38.84     20.24 o 
  -9  -2   2        8.59       16.87     21.30 o 
  -8  -2   2     9882.33     9652.57    126.24 o 
  -7  -2   2     1185.66     1271.33     33.20 o 
  -6  -2   2     8107.64     7616.81    155.05 o 
  -5  -2   2      384.02      341.32     22.75 o 
  -4  -2   2     8831.85     8907.08    154.08 o 
  -3  -2   2    20909.38    21225.72    361.74 o 
  -2  -2   2      601.15      798.63     24.27 o 
  -1  -2   2     2766.78     2587.04     39.49 o 
   0  -2   2        1.60       -9.26      5.18 o 
   1  -2   2    43715.79    48207.68    716.82 o 
   2  -2   2     6150.44     6783.38    115.98 o 
   3  -2   2      925.44      925.47     28.05 o 
   4  -2   2     3182.45     3170.01     62.58 o 
   5  -2   2    18860.01    19292.37    268.87 o 
   6  -2   2     1304.41     1187.62     33.08 o 
   7  -2   2      574.78      561.83     28.04 o 
   8  -2   2     6436.12     6394.29    105.55 o 
   9  -2   2       11.51      -22.67     17.75 o 
  10  -2   2     9933.33     9975.70    197.74 o 
  11  -2   2      887.99      954.59     48.92 o 
  12  -2   2      162.53      154.37     29.07 o 
  13  -2   2     1569.17     1567.46     63.51 o 
  14  -2   2        5.49       46.35     28.16 o 
  15  -2   2       27.21        2.18     83.33 o 
  16  -2   2       98.07       44.43     42.89 o 
 -16  -1   2      935.91     1113.11     86.20 o 
 -15  -1   2       40.63      162.77     39.42 o 
 -14  -1   2       62.49       52.45     45.70 o 
 -13  -1   2     2519.96     2700.05    104.98 o 
 -12  -1   2      714.87      818.44     49.16 o 
 -11  -1   2     2439.79     2411.62     87.57 o 
 -10  -1   2      113.44      101.28     22.24 o 
  -9  -1   2      544.59      518.77     35.94 o 
  -8  -1   2     2266.83     2236.86     48.79 o 
  -7  -1   2       32.08       49.61     15.08 o 
  -6  -1   2     2714.96     2497.51     64.42 o 
  -5  -1   2      649.92      625.09     27.24 o 
  -4  -1   2     2678.31     2831.98     63.79 o 
  -3  -1   2      172.35      140.94     16.68 o 
  -2  -1   2    26128.31    28901.06    435.28 o 
  -1  -1   2        0.02       10.37      6.47 o 
   0  -1   2    31696.16    34167.14    915.64 o 
   1  -1   2      840.81      724.79     23.16 o 
   2  -1   2    19475.77    21281.30    323.86 o 
   3  -1   2    22707.26    24439.04    374.08 o 
   4  -1   2     2790.85     3043.93     61.42 o 
   5  -1   2    18169.29    17551.50    250.23 o 
   6  -1   2     1688.56     1756.46     40.70 o 
   7  -1   2       70.72      109.20     16.10 o 
   8  -1   2    23227.35    22459.40    332.52 o 
   9  -1   2      626.36      666.75     46.37 o 
  10  -1   2     2400.75     2387.39     83.87 o 
  11  -1   2      119.78      221.98     47.43 o 
  12  -1   2      353.99      393.22     37.93 o 
  13  -1   2      243.81      231.01     47.47 o 
  14  -1   2      108.24      106.06     48.54 o 
  15  -1   2        2.58       46.17     37.68 o 
  16  -1   2      160.13      163.19     49.79 o 
 -16   0   2     2001.00     2196.16    103.22 o 
 -15   0   2      295.82      378.60     49.38 o 
 -14   0   2      128.84      185.42     40.82 o 
 -13   0   2     2497.81     2689.24     79.87 o 
 -12   0   2       81.42       85.72     25.32 o 
 -11   0   2      640.90      714.40     43.32 o 
 -10   0   2      988.47      971.89     41.77 o 
  -9   0   2     1508.40     1483.45     45.03 o 
  -8   0   2      517.98      559.83     25.50 o 
  -7   0   2     1042.12     1045.12     33.52 o 
  -6   0   2        0.04        6.58     17.19 o 
  -5   0   2    10319.97    10299.62    178.50 o 
  -4   0   2     5113.08     5066.94     96.54 o 
  -3   0   2     2432.35     2757.10     58.71 o 
  -2   0   2     2861.82     3317.60     60.89 o 
  -1   0   2     1673.59     1550.52     73.63 o 
   0   0   2    96232.70   104960.13   1644.72 o 
   1   0   2      243.17      280.02      8.84 o 
   2   0   2     6384.47     7306.13    182.81 o 
   3   0   2    11180.98    10969.63    251.66 o 
   4   0   2     3302.28     3589.87     70.71 o 
   5   0   2     6621.81     6655.08    103.85 o 
   6   0   2       23.34       24.48     11.63 o 
   7   0   2     1042.89      955.80     33.41 o 
   8   0   2     3608.59     3725.72     85.28 o 
   9   0   2      274.37      276.99     36.34 o 
  10   0   2      810.83      761.92     55.77 o 
  11   0   2     2265.06     2110.84     84.98 o 
  12   0   2     2435.23     2501.91     96.83 o 
  13   0   2        7.22       50.79     28.22 o 
  14   0   2     1135.73     1209.36     67.21 o 
  15   0   2      204.20      269.87     44.61 o 
 -16   1   2      548.10      504.64     62.03 o 
 -15   1   2      164.78      264.11     38.55 o 
 -14   1   2     1731.07     1649.05     67.26 o 
 -13   1   2     2293.91     2439.24     75.15 o 
 -12   1   2       30.41       22.95     37.98 o 
 -11   1   2        0.89       30.30     19.32 o 
 -10   1   2     4945.05     4732.25     93.08 o 
  -9   1   2       83.90      130.23     20.03 o 
  -8   1   2       37.46        2.28     13.43 o 
  -7   1   2     5700.49     5528.62     73.25 o 
  -6   1   2       62.27       58.86     12.55 o 
  -5   1   2    18357.54    18184.02    242.64 o 
  -4   1   2     6684.24     6780.91     99.38 o 
  -3   1   2     1301.08     1456.53     39.05 o 
  -2   1   2    24942.82    28051.90    421.11 o 
  -1   1   2     1405.42     1335.87     65.74 o 
   0   1   2    12626.44    13747.48    207.01 o 
   1   1   2     2710.33     2744.88     91.24 o 
   2   1   2       70.04      162.57     29.37 o 
   3   1   2     2209.42     2386.25     46.00 o 
   4   1   2     4788.91     4600.58     96.09 o 
   5   1   2     1065.21     1025.88     26.92 o 
   6   1   2     4295.36     4019.66     66.49 o 
   7   1   2       51.54       83.91     19.84 o 
   8   1   2      856.78      845.25     41.77 o 
   9   1   2     2224.65     2138.04     93.11 o 
  10   1   2       21.69       57.13     28.92 o 
  11   1   2     1657.77     1583.77     76.15 o 
  12   1   2     1501.00     1574.41     81.52 o 
  13   1   2       40.53       66.07     29.12 o 
  14   1   2     1340.76     1329.05     65.90 o 
  15   1   2       65.11      133.45     44.22 o 
 -16   2   2      626.91      602.05     57.60 o 
 -15   2   2      488.85      464.84     57.21 o 
 -14   2   2      136.47      186.56     33.09 o 
 -13   2   2      526.69      507.11     41.73 o 
 -12   2   2      557.02      495.63     36.46 o 
 -11   2   2       86.42       92.73     22.46 o 
 -10   2   2     7765.90     7645.42    110.41 o 
  -9   2   2      746.08      782.24     34.09 o 
  -8   2   2        9.71      -20.60     13.52 o 
  -7   2   2    17639.90    16978.05    192.39 o 
  -6   2   2     6436.41     6617.91     87.97 o 
  -5   2   2    15721.89    15410.35    254.24 o 
  -4   2   2     1825.35     1943.38     35.32 o 
  -3   2   2     7377.09     8738.41    107.23 o 
  -2   2   2     1643.55     1865.37     48.23 o 
  -1   2   2     5330.69     5790.34    117.32 o 
   0   2   2      951.21      962.62     26.11 o 
   1   2   2    13896.42    15545.43    236.23 o 
   2   2   2    23037.60    22744.02    606.67 o 
   3   2   2      398.12      408.34     48.36 o 
   4   2   2     4437.70     4210.31    140.95 o 
   5   2   2     1536.63     1372.97     35.92 o 
   6   2   2    24442.97    23241.05    514.74 o 
   7   2   2      138.51      195.77     38.43 o 
   8   2   2     2584.50     2479.77     91.26 o 
   9   2   2     4590.65     4333.84    115.38 o 
  10   2   2      655.61      638.89     54.23 o 
  11   2   2     4029.76     3960.14    119.34 o 
  12   2   2       80.05       56.66     35.73 o 
  13   2   2        6.19       10.86     28.57 o 
  14   2   2      932.38      888.00     66.24 o 
  15   2   2        6.24       83.61     42.30 o 
 -16   3   2      444.56      322.90     75.03 o 
 -15   3   2     3279.01     3313.12    104.48 o 
 -14   3   2        0.97       14.96     24.59 o 
 -13   3   2       60.92       82.94     29.94 o 
 -12   3   2      777.36      721.59     42.44 o 
 -11   3   2     1719.55     1844.39     55.19 o 
 -10   3   2     9246.31     9174.90    125.87 o 
  -9   3   2        4.49       -8.62     14.72 o 
  -8   3   2      147.81      249.56     28.24 o 
  -7   3   2    11277.42    11087.82    134.07 o 
  -6   3   2      384.63      308.21     17.09 o 
  -5   3   2    11901.09    12129.79    140.85 o 
  -4   3   2     1379.92     1447.88     29.98 o 
  -3   3   2     8939.08     8703.41    122.01 o 
  -2   3   2     1940.56     2157.55     48.90 o 
  -1   3   2     5651.15     6227.85    130.09 o 
   0   3   2    10946.04    11967.62    190.34 o 
   1   3   2     1167.81     1071.39     28.33 o 
   2   3   2       86.38       89.04      7.07 o 
   3   3   2     4535.81     4162.83    162.30 o 
   4   3   2    13226.87    12397.38    327.64 o 
   5   3   2     1033.28     1195.30     41.78 o 
   6   3   2    13519.56    13722.52    293.23 o 
   7   3   2      838.83      869.07     52.02 o 
   8   3   2       48.09       23.48     19.22 o 
   9   3   2     3834.29     3839.60    110.86 o 
  10   3   2      272.07      333.62     45.07 o 
  11   3   2     4217.54     4328.71    132.06 o 
  12   3   2       31.91       63.89     36.78 o 
  13   3   2        3.32       49.36     40.36 o 
  14   3   2       96.26      141.24     80.31 o 
  15   3   2       22.67       34.66     38.32 o 
 -16   4   2      446.78      508.93     64.54 o 
 -15   4   2     2082.95     1983.24    129.13 o 
 -14   4   2      354.86      317.37     47.59 o 
 -13   4   2        3.55       15.71     21.32 o 
 -12   4   2     1549.16     1658.49     54.73 o 
 -11   4   2     2485.91     2599.59     71.50 o 
 -10   4   2     4652.35     4604.96     78.63 o 
  -9   4   2       13.39       13.85     14.82 o 
  -8   4   2      163.04      119.99     17.41 o 
  -7   4   2     1373.84     1415.79     33.02 o 
  -6   4   2      240.14      193.53     15.56 o 
  -5   4   2     3498.58     3072.13     58.90 o 
  -4   4   2     8204.11     9293.21    135.88 o 
  -3   4   2    12349.06    13257.03    202.27 o 
  -2   4   2      966.96     1101.37     29.15 o 
  -1   4   2        3.80       27.63     12.96 o 
   0   4   2    16966.15    18017.81    260.19 o 
   1   4   2    40529.77    41851.18    660.41 o 
   2   4   2       53.91       24.73      6.50 o 
   3   4   2      168.06      170.65     11.86 o 
   4   4   2     4573.68     4372.56     97.25 o 
   5   4   2     1927.80     1997.52     73.59 o 
   6   4   2    15424.00    15356.71    197.40 o 
   7   4   2     1077.95     1117.39     50.18 o 
   8   4   2      613.51      538.02     42.71 o 
   9   4   2     1199.55     1290.10     56.87 o 
  10   4   2      188.28      237.39     41.39 o 
  11   4   2      131.99      173.41     41.67 o 
  12   4   2      486.59      461.02     57.31 o 
  13   4   2      439.75      466.61     77.55 o 
  14   4   2       34.16      115.82     42.61 o 
 -16   5   2      543.05      498.35     65.18 o 
 -15   5   2      976.59     1040.78     83.12 o 
 -14   5   2      162.92       94.92     46.47 o 
 -13   5   2       72.97       29.51     31.79 o 
 -12   5   2       50.36      105.47     29.90 o 
 -11   5   2      683.18      722.26     36.90 o 
 -10   5   2      731.00      759.45     34.99 o 
  -9   5   2     2123.88     2072.86     48.82 o 
  -8   5   2      719.96      793.36     28.68 o 
  -7   5   2     2544.68     2575.92     48.82 o 
  -6   5   2     3471.24     3470.07     56.38 o 
  -5   5   2     4272.93     4539.25    130.69 o 
  -4   5   2    22005.28    22171.66    266.13 o 
  -3   5   2      204.74      245.34     17.26 o 
  -2   5   2     1483.54     1562.77     51.74 o 
  -1   5   2     2403.59     2699.44     51.10 o 
   0   5   2      496.56      462.96     20.42 o 
   1   5   2    39660.96    39564.33    601.45 o 
   2   5   2       74.17       94.42     10.65 o 
   3   5   2     1629.23     1800.68     37.08 o 
   4   5   2     5353.92     5142.56     70.56 o 
   5   5   2     3633.09     3995.62     74.15 o 
   6   5   2     3792.21     3774.33     74.42 o 
   7   5   2      519.77      471.26     36.45 o 
   8   5   2     1043.72     1135.31     66.67 o 
   9   5   2      301.74      275.15     41.64 o 
  10   5   2        0.72       -3.61     21.78 o 
  11   5   2      104.31      131.42     47.88 o 
  12   5   2     2548.51     2479.94    134.24 o 
  13   5   2      498.38      597.74    112.36 o 
  14   5   2       60.00       54.66     38.89 o 
 -16   6   2      181.73      226.44     52.75 o 
 -15   6   2      242.93      250.22     48.35 o 
 -14   6   2       38.43      -29.35     50.96 o 
 -13   6   2      452.92      564.90     53.42 o 
 -12   6   2      611.96      566.71     50.12 o 
 -11   6   2     1453.48     1359.31     82.27 o 
 -10   6   2      464.28      486.42     33.18 o 
  -9   6   2     8377.83     8531.02    109.51 o 
  -8   6   2      100.19      114.27     15.79 o 
  -7   6   2      837.17      997.26     34.19 o 
  -6   6   2     2108.34     2078.44     48.74 o 
  -5   6   2     2240.13     2213.59     66.13 o 
  -4   6   2    13368.75    13714.86    190.35 o 
  -3   6   2    15652.71    16519.17    204.87 o 
  -2   6   2      284.16      437.75     21.60 o 
  -1   6   2      230.04      167.38     15.27 o 
   0   6   2     1827.19     1894.09     39.94 o 
   1   6   2    17060.32    17097.97    191.40 o 
   2   6   2     3049.87     2757.83     46.39 o 
   3   6   2       76.00       56.46      9.62 o 
   4   6   2       60.95       76.13     17.75 o 
   5   6   2     1207.36     1188.85     49.38 o 
   6   6   2      589.54      610.95     35.29 o 
   7   6   2     4509.23     4453.51     86.78 o 
   8   6   2       49.51       33.14     23.57 o 
   9   6   2     3204.51     2941.01     91.78 o 
  10   6   2     1626.27     1470.34     81.09 o 
  11   6   2      199.06       62.70     53.64 o 
  12   6   2     3122.09     3364.13    276.56 o 
  13   6   2      275.95      337.21     88.51 o 
 -16   7   2      103.20       75.45     43.33 o 
 -15   7   2     1417.66     1419.35     81.82 o 
 -14   7   2     2059.47     1891.32     87.07 o 
 -13   7   2      545.12      560.64     54.79 o 
 -12   7   2      903.36      918.38     83.80 o 
 -11   7   2     1113.29     1136.02     52.49 o 
 -10   7   2       45.98       73.32     18.92 o 
  -9   7   2    13451.54    13156.31    168.28 o 
  -8   7   2     3705.76     3573.36     66.69 o 
  -7   7   2     1992.43     1823.11     40.95 o 
  -6   7   2     7316.27     7459.25    119.32 o 
  -5   7   2     5739.44     5458.66     85.33 o 
  -4   7   2     8622.65     8324.30    106.89 o 
  -3   7   2      827.74      931.27     29.44 o 
  -2   7   2       15.72       20.32     12.46 o 
  -1   7   2     2262.43     2240.41     42.78 o 
   0   7   2       14.06       32.36      8.95 o 
   1   7   2     3854.85     4495.24     59.22 o 
   2   7   2     4704.27     4586.05     60.08 o 
   3   7   2      121.13       92.98     12.16 o 
   4   7   2      811.29      781.38     43.69 o 
   5   7   2     2286.08     2255.74     59.05 o 
   6   7   2        5.85       26.70     18.56 o 
   7   7   2    13545.92    13193.42    188.44 o 
   8   7   2       60.83      100.85     27.73 o 
   9   7   2     3149.34     2963.62    103.78 o 
  10   7   2      698.43      666.86     63.45 o 
  11   7   2     2670.80     2553.80    105.99 o 
  12   7   2     2765.40     2577.58    184.74 o 
  13   7   2       71.71       87.60     67.40 o 
 -16   8   2      294.54      261.09     52.31 o 
 -15   8   2     1009.24      948.28     79.55 o 
 -14   8   2     8842.49     9497.35    207.84 o 
 -13   8   2      758.25      692.51     59.36 o 
 -12   8   2      369.81      339.93     49.48 o 
 -11   8   2      611.65      653.24    110.13 o 
 -10   8   2     2774.20     2643.75     65.09 o 
  -9   8   2     5158.09     5216.91     87.43 o 
  -8   8   2     1525.97     1503.00     43.39 o 
  -7   8   2       26.00       22.56     13.14 o 
  -6   8   2     1584.03     1618.74     43.88 o 
  -5   8   2     5583.45     5487.90     95.33 o 
  -4   8   2      265.15      223.75     19.92 o 
  -3   8   2    11561.28    10845.14    134.28 o 
  -2   8   2     3965.65     3782.95     62.65 o 
  -1   8   2     3043.26     2747.34     43.41 o 
   0   8   2     1055.11     1051.98     27.23 o 
   1   8   2     4168.57     4233.99     59.52 o 
   2   8   2     6582.85     6706.72     88.35 o 
   3   8   2     1750.67     1691.11     51.65 o 
   4   8   2     6218.73     6222.25     96.32 o 
   5   8   2     4937.33     4851.14     92.86 o 
   6   8   2      117.64      163.11     26.25 o 
   7   8   2     1565.54     1528.53     66.07 o 
   8   8   2      129.11      161.86     39.21 o 
   9   8   2        2.89      -12.36     30.77 o 
  10   8   2       54.68       65.26     36.22 o 
  11   8   2      857.40      805.83     82.97 o 
  12   8   2     1798.43     1787.30    159.13 o 
 -16   9   2      340.21      279.40     54.05 o 
 -15   9   2      783.32      716.92    146.05 o 
 -14   9   2     2110.43     2188.62     97.15 o 
 -13   9   2        1.07       21.15     36.02 o 
 -12   9   2        8.18       21.26     33.65 o 
 -11   9   2       16.98      -30.16     27.49 o 
 -10   9   2     3386.20     3302.82     99.73 o 
  -9   9   2     5672.64     5598.60     99.18 o 
  -8   9   2     1097.70     1118.87     42.01 o 
  -7   9   2        6.12       16.68     17.97 o 
  -6   9   2     4393.27     4014.24     76.48 o 
  -5   9   2      382.46      437.25     27.35 o 
  -4   9   2     4254.30     4351.15     72.86 o 
  -3   9   2     6003.67     5950.19     88.29 o 
  -2   9   2     1019.57     1011.34     29.43 o 
  -1   9   2     2163.02     2112.93     49.76 o 
   0   9   2     9715.19     9580.68    116.05 o 
   1   9   2     3368.38     3305.09     63.28 o 
   2   9   2    17058.27    16603.73    200.10 o 
   3   9   2     1352.45     1388.05     45.00 o 
   4   9   2       18.70       33.35     15.86 o 
   5   9   2      248.55      309.19     26.84 o 
   6   9   2     2323.94     2356.43     76.01 o 
   7   9   2     2021.56     1949.78     70.19 o 
   8   9   2       71.51       85.82     37.86 o 
   9   9   2      128.34      116.96     40.25 o 
  10   9   2      531.43      515.47     60.55 o 
  11   9   2        1.20       56.85     38.28 o 
  12   9   2       16.17        2.41     58.70 o 
 -16  10   2        2.12       -0.29     44.24 o 
 -15  10   2      765.61      724.38     79.23 o 
 -14  10   2      447.97      515.75     61.07 o 
 -13  10   2        4.06      -36.42     35.15 o 
 -12  10   2        8.60       22.11     32.44 o 
 -11  10   2     1286.50     1057.53     90.46 o 
 -10  10   2       24.96      -10.78     41.98 o 
  -9  10   2     1466.00     1468.47     81.71 o 
  -8  10   2     2762.57     2949.84     83.42 o 
  -7  10   2     1022.31     1007.42     39.75 o 
  -6  10   2     1950.59     2057.80     51.98 o 
  -5  10   2      413.81      391.63     27.79 o 
  -4  10   2     6065.41     5964.41     92.23 o 
  -3  10   2    13157.15    12931.85    162.18 o 
  -2  10   2     2180.75     2192.25     43.31 o 
  -1  10   2      929.61      978.31     31.69 o 
   0  10   2     2654.84     2681.50     63.90 o 
   1  10   2     1789.19     1903.32     49.96 o 
   2  10   2     8429.52     8596.88    175.11 o 
   3  10   2       23.23       47.89     17.54 o 
   4  10   2      780.27      830.56     38.84 o 
   5  10   2      612.14      540.35     62.50 o 
   6  10   2      149.22      181.54     31.68 o 
   7  10   2      464.61      435.62     56.77 o 
   8  10   2     2538.73     2300.63     98.78 o 
   9  10   2        3.14      -15.37     32.49 o 
  10  10   2     1153.70     1244.03    153.28 o 
  11  10   2      325.09      260.22     55.48 o 
 -16  11   2       72.13       80.38     46.43 o 
 -15  11   2      243.07      146.68     51.40 o 
 -14  11   2      293.11      241.16     49.24 o 
 -13  11   2      723.81      771.54     67.37 o 
 -12  11   2      239.16      252.32     45.97 o 
 -11  11   2     2151.63     2237.87     89.66 o 
 -10  11   2     1649.33     1561.39     89.04 o 
  -9  11   2      985.09     1109.54     71.89 o 
  -8  11   2     5003.54     5009.00    124.70 o 
  -7  11   2      781.89      828.98     41.67 o 
  -6  11   2     3104.96     3264.40     67.65 o 
  -5  11   2      243.07      236.10     24.39 o 
  -4  11   2     2240.37     2233.13     91.87 o 
  -3  11   2    11330.13    11016.36    145.14 o 
  -2  11   2      928.70      843.44     37.35 o 
  -1  11   2      507.96      528.28     25.61 o 
   0  11   2      980.41     1066.74     44.34 o 
   1  11   2      703.41      719.91     44.88 o 
   2  11   2     4377.19     4401.32     85.94 o 
   3  11   2      961.91      986.25     43.30 o 
   4  11   2       90.57       54.78     39.04 o 
   5  11   2     1926.15     1864.50     72.31 o 
   6  11   2      498.10      516.84     46.86 o 
   7  11   2      131.45      110.47     31.92 o 
   8  11   2     4157.56     3927.71    131.51 o 
   9  11   2       16.59      -17.20     40.38 o 
  10  11   2      364.45      467.43     69.39 o 
 -15  12   2      794.65      914.80    112.45 o 
 -14  12   2      795.80      880.97     74.30 o 
 -13  12   2     2655.54     2802.79    108.49 o 
 -12  12   2      285.48      376.61     52.25 o 
 -11  12   2     1020.60      864.84    188.90 o 
 -10  12   2      352.46      286.96     43.33 o 
  -9  12   2      149.64      127.37     37.71 o 
  -8  12   2     2852.63     2917.69    110.87 o 
  -7  12   2     1428.97     1446.08     66.63 o 
  -6  12   2      610.83      504.38     35.56 o 
  -5  12   2      133.24      149.69     24.52 o 
  -4  12   2      331.73      323.32     27.72 o 
  -3  12   2     1501.54     1513.58     66.17 o 
  -2  12   2     3909.06     3869.17     73.58 o 
  -1  12   2      429.09      495.46     40.44 o 
   0  12   2     8252.99     8491.94    162.25 o 
   1  12   2        5.44       -5.82     19.87 o 
   2  12   2       16.69       52.57     26.85 o 
   3  12   2     1284.87     1178.77     64.08 o 
   4  12   2     1905.65     2006.62     74.93 o 
   5  12   2      884.77      952.64     61.41 o 
   6  12   2      301.71      286.20     40.20 o 
   7  12   2      530.13      523.97     51.46 o 
   8  12   2     4753.67     4786.19    150.31 o 
   9  12   2       70.88       68.26     43.50 o 
 -15  13   2      612.82      600.20     67.12 o 
 -14  13   2      597.41      462.48     60.63 o 
 -13  13   2     4074.97     4305.75    135.43 o 
 -12  13   2      450.28      354.46     63.26 o 
 -11  13   2       61.42       73.13     42.60 o 
 -10  13   2      863.22      913.97     84.37 o 
  -9  13   2     2164.73     2169.80     89.06 o 
  -8  13   2     1015.26     1073.37     67.47 o 
  -7  13   2      105.65      100.51     29.66 o 
  -6  13   2      148.69      203.41     32.46 o 
  -5  13   2      320.54      368.38     38.33 o 
  -4  13   2      363.34      425.16     33.98 o 
  -3  13   2       70.76       74.43     23.63 o 
  -2  13   2     3077.19     3004.70     91.95 o 
  -1  13   2     1069.08     1188.69     90.72 o 
   0  13   2     3357.18     3291.38     89.84 o 
   1  13   2      474.73      561.10     40.02 o 
   2  13   2      685.66      833.09     59.33 o 
   3  13   2     3118.30     3127.16     94.37 o 
   4  13   2      913.69      955.55     63.61 o 
   5  13   2     3094.44     3162.08     97.89 o 
   6  13   2      135.54      101.16     32.91 o 
   7  13   2      579.49      536.59     53.37 o 
   8  13   2      616.83      522.38     70.64 o 
   9  13   2        0.23        1.47     38.49 o 
 -14  14   2     1012.01      995.88     88.30 o 
 -13  14   2     1424.26     1425.25    243.38 o 
 -12  14   2      397.17      374.56     56.92 o 
 -11  14   2       40.57       12.96     32.41 o 
 -10  14   2      394.32      352.43     54.00 o 
  -9  14   2     1388.28     1344.78     78.68 o 
  -8  14   2     1400.79     1367.94     77.23 o 
  -7  14   2     4304.26     4650.25    109.16 o 
  -6  14   2      616.10      625.82     46.86 o 
  -5  14   2     3697.74     3533.77     92.03 o 
  -4  14   2      265.88      309.36     32.75 o 
  -3  14   2      360.78      366.38     34.28 o 
  -2  14   2     3173.26     3141.00     96.70 o 
  -1  14   2     1586.48     1612.12     68.06 o 
   0  14   2      642.36      575.16     47.09 o 
   1  14   2     2564.83     2562.72     98.26 o 
   2  14   2     1131.13     1229.98     79.59 o 
   3  14   2     2235.91     2051.14     79.95 o 
   4  14   2       80.35       89.92     32.06 o 
   5  14   2      796.67      730.72     66.41 o 
   6  14   2      646.83      661.38     58.25 o 
   7  14   2       90.97      117.87     38.20 o 
   8  14   2       30.92      108.84     48.86 o 
 -14  15   2      515.32      497.65     74.09 o 
 -13  15   2       77.65       43.81     45.52 o 
 -12  15   2       75.39      139.96     49.82 o 
 -11  15   2      545.72      620.31     66.42 o 
 -10  15   2     1295.99     1328.34     82.08 o 
  -9  15   2      143.26      221.62     48.05 o 
  -8  15   2      236.03      193.91     45.89 o 
  -7  15   2     2858.20     2967.92     91.14 o 
  -6  15   2     1653.13     1841.19    122.86 o 
  -5  15   2     2852.78     2773.79    116.61 o 
  -4  15   2     1220.98     1260.04     71.06 o 
  -3  15   2     3486.25     3907.02     94.94 o 
  -2  15   2     3916.97     3935.77    130.67 o 
  -1  15   2       87.44       52.88     31.08 o 
   0  15   2      263.91      269.67     45.83 o 
   1  15   2      143.35      172.67     43.47 o 
   2  15   2     1412.65     1538.40     93.34 o 
   3  15   2      537.38      438.39     56.61 o 
   4  15   2        2.78       -2.28     35.00 o 
   5  15   2       20.21       60.96     41.24 o 
   6  15   2     2378.81     2429.22    117.19 o 
 -13  16   2      279.36      252.49     55.33 o 
 -12  16   2      662.33      591.27     67.18 o 
 -11  16   2      935.29      858.29     74.69 o 
 -10  16   2     3042.05     3125.61    116.83 o 
  -9  16   2      503.31      561.90     62.57 o 
  -8  16   2      371.19      335.74     53.41 o 
  -7  16   2     1079.43     1166.47     66.85 o 
  -6  16   2     1278.10     1280.26     67.16 o 
  -5  16   2     1524.75     1541.59     72.19 o 
  -4  16   2        6.29       25.91     28.61 o 
  -3  16   2     1629.48     1734.01    110.13 o 
  -2  16   2     1154.82     1196.77     79.03 o 
  -1  16   2        0.06       40.81     35.47 o 
   0  16   2       12.02       51.53     34.65 o 
   1  16   2     1866.42     1920.14    137.28 o 
   2  16   2       49.33       -4.06     36.71 o 
   3  16   2       50.55       70.73     35.48 o 
   4  16   2      734.64      809.50     86.85 o 
   5  16   2      228.23      225.97     53.50 o 
 -12  17   2      701.13      599.46     67.98 o 
 -11  17   2      500.17      448.52     61.84 o 
 -10  17   2      825.64      857.32     75.17 o 
  -9  17   2        7.64      -31.38     41.03 o 
  -8  17   2      134.24      166.37     47.24 o 
  -7  17   2      127.29      134.19     36.78 o 
  -6  17   2      505.39      570.25     55.59 o 
  -5  17   2      691.18      774.84    141.56 o 
  -4  17   2     1744.85     1725.00    113.10 o 
  -3  17   2        0.27       20.13     37.13 o 
  -2  17   2       72.27      122.20     46.86 o 
  -1  17   2      527.24      576.62     82.38 o 
   0  17   2      608.33      782.87     86.67 o 
   1  17   2     4440.39     4397.09    141.32 o 
   2  17   2       42.88       45.52     50.28 o 
   3  17   2      140.72      179.96    104.52 o 
   4  17   2     1268.23     1263.10    109.68 o 
 -10  18   2       61.08       61.67     77.63 o 
  -9  18   2      690.01      861.52    126.29 o 
  -8  18   2       31.38      157.13     74.53 o 
  -7  18   2      138.94      156.99     48.68 o 
  -6  18   2       34.46      136.50     51.32 o 
  -5  18   2     1126.02     1246.23    111.45 o 
  -4  18   2     1549.99     1794.17    161.91 o 
  -3  18   2      636.51      509.80    152.51 o 
  -2  18   2      134.14       99.83     63.10 o 
  -1  18   2     1980.16     2059.53    115.59 o 
   0  18   2      483.87      436.63    185.02 o 
   1  18   2      510.02      427.46     68.99 o 
   2  18   2      123.52       50.85     41.13 o 
  -9  19   2      905.50     1133.11    131.78 o 
  -8  19   2       40.05       65.86     76.46 o 
  -7  19   2        6.04       46.70     44.62 o 
  -6  19   2     1268.41     1339.49    118.37 o 
  -5  19   2     1442.68     1809.09    185.77 o 
  -4  19   2     2205.68     2117.02    177.37 o 
  -3  19   2      258.12      273.62     84.64 o 
  -2  19   2        1.54       54.60     40.91 o 
  -1  19   2      344.97      328.99     84.45 o 
   0  19   2     1381.85     1543.79    121.08 o 
   3 -20   3      224.25       92.51     54.63 o 
   4 -20   3      224.47      235.93    117.00 o 
   5 -20   3      168.19      229.55     50.55 o 
  -1 -19   3      535.19      454.28    117.31 o 
   0 -19   3       10.16       99.36     41.99 o 
   1 -19   3      196.48      195.00     49.35 o 
   2 -19   3       28.89      -28.98     48.13 o 
   3 -19   3      906.55      762.03     76.18 o 
   4 -19   3      298.67      433.48     61.69 o 
   5 -19   3      469.27      494.28     57.37 o 
   6 -19   3     1198.99     1402.18     84.70 o 
   7 -19   3      902.11      777.20     95.61 o 
   8 -19   3     1214.27     1200.23    102.02 o 
   9 -19   3       82.85        2.15     53.42 o 
  -3 -18   3      267.73      489.58     71.97 o 
  -2 -18   3      405.91      421.58    116.27 o 
  -1 -18   3     1994.38     2035.73    113.07 o 
   0 -18   3        1.49       -3.21     34.89 o 
   1 -18   3      788.70      752.42    107.65 o 
   2 -18   3      461.35      514.84     56.91 o 
   3 -18   3     2543.04     2567.95     99.17 o 
   4 -18   3       85.91      102.87     44.28 o 
   5 -18   3      313.06      295.91     47.69 o 
   6 -18   3     1893.51     1905.66     98.73 o 
   7 -18   3      176.14      215.86     64.47 o 
   8 -18   3      663.09      599.84     66.92 o 
   9 -18   3       15.90       -7.29     41.54 o 
  10 -18   3       72.09      139.35     49.86 o 
  -5 -17   3      199.48      212.17     50.86 o 
  -4 -17   3      676.19      585.71    138.97 o 
  -3 -17   3      294.52      262.84     57.35 o 
  -2 -17   3     4242.55     4137.98    232.47 o 
  -1 -17   3      149.52      142.15     46.39 o 
   0 -17   3      261.78      276.16     61.34 o 
   1 -17   3     2258.55     2070.66     74.80 o 
   2 -17   3      397.78      384.21     43.34 o 
   3 -17   3     3018.21     3053.98     93.65 o 
   4 -17   3       82.75       94.19     34.53 o 
   5 -17   3      335.23      279.40     41.02 o 
   6 -17   3      485.82      449.90     47.80 o 
   7 -17   3       19.69       45.34     41.42 o 
   8 -17   3      227.40      250.58     52.63 o 
   9 -17   3     1823.36     1782.78    144.64 o 
  10 -17   3      209.91      175.76     61.83 o 
  11 -17   3        0.54        3.71     36.18 o 
  -6 -16   3       25.49      130.57     45.52 o 
  -5 -16   3      443.18      484.88     69.62 o 
  -4 -16   3     2349.92     2176.47    100.39 o 
  -3 -16   3      217.62      355.87    107.79 o 
  -2 -16   3     6481.25     6429.35    170.51 o 
  -1 -16   3      381.12      412.37     84.51 o 
   0 -16   3       46.44       32.85     33.16 o 
   1 -16   3      490.54      434.02     45.36 o 
   2 -16   3      136.04       85.47     27.00 o 
   3 -16   3      758.93      736.22     52.96 o 
   4 -16   3      472.65      448.44     44.48 o 
   5 -16   3      191.21      132.11     35.48 o 
   6 -16   3       78.22       69.18     36.27 o 
   7 -16   3       10.25       -3.27     37.99 o 
   8 -16   3      709.90      633.30     62.58 o 
   9 -16   3     3968.99     3827.42    310.75 o 
  10 -16   3     2756.94     2916.98    188.74 o 
  11 -16   3      339.03      348.48    123.34 o 
  12 -16   3      921.31      839.30     75.27 o 
  -7 -15   3     2405.06     2289.35     98.71 o 
  -6 -15   3       80.41      136.22     45.37 o 
  -5 -15   3      193.13      158.94     54.84 o 
  -4 -15   3      914.04      818.66     70.59 o 
  -3 -15   3       26.50       24.00     31.59 o 
  -2 -15   3      194.45      151.34     56.18 o 
  -1 -15   3     1235.65     1204.42     77.92 o 
   0 -15   3      678.15      679.27     48.81 o 
   1 -15   3       50.21       30.71     25.11 o 
   2 -15   3      220.18      216.96     29.46 o 
   3 -15   3      384.64      405.39     40.49 o 
   4 -15   3     2874.22     2932.25     76.42 o 
   5 -15   3       29.47       32.76     24.20 o 
   6 -15   3      824.02      816.98     48.66 o 
   7 -15   3        8.19       33.03     31.51 o 
   8 -15   3       11.68       56.91     39.34 o 
   9 -15   3     2631.17     2539.75    131.01 o 
  10 -15   3     1508.99     1498.49     87.82 o 
  11 -15   3       49.27      104.71     58.79 o 
  12 -15   3     1656.31     1697.25     95.31 o 
  13 -15   3      144.12      138.46     49.30 o 
  -9 -14   3      843.02     1076.65    100.05 o 
  -8 -14   3        2.97       57.62     30.46 o 
  -7 -14   3      498.80      470.03    132.61 o 
  -6 -14   3      351.11      368.45     43.63 o 
  -5 -14   3      345.14      332.58     44.00 o 
  -4 -14   3      730.64      622.06     61.45 o 
  -3 -14   3       78.19       23.84     31.00 o 
  -2 -14   3      158.95      150.29     37.58 o 
  -1 -14   3     5922.34     5602.22    145.16 o 
   0 -14   3     1020.86     1041.35     56.17 o 
   1 -14   3      714.33      710.14     46.77 o 
   2 -14   3     2364.52     2433.69     65.19 o 
   3 -14   3       42.69       41.59     24.14 o 
   4 -14   3     4134.15     4366.91    117.04 o 
   5 -14   3     1044.71      877.18     47.56 o 
   6 -14   3     3039.28     2836.11     73.50 o 
   7 -14   3      334.86      322.45     38.76 o 
   8 -14   3       54.37       79.28     32.18 o 
   9 -14   3     1851.25     1887.93    162.86 o 
  10 -14   3      316.39      319.73     52.93 o 
  11 -14   3        0.24       28.12     40.56 o 
  12 -14   3      387.15      388.16     57.82 o 
  13 -14   3        4.61       96.71     45.04 o 
  14 -14   3      434.33      469.84     63.90 o 
  -9 -13   3      307.37      184.31     52.39 o 
  -8 -13   3      524.20      471.58     53.90 o 
  -7 -13   3      111.55       65.21     30.22 o 
  -6 -13   3     1657.87     1926.81     99.50 o 
  -5 -13   3     1222.69     1304.45     70.53 o 
  -4 -13   3     1478.28     1551.79     69.93 o 
  -3 -13   3      568.25      612.81     64.39 o 
  -2 -13   3      639.18      591.65     85.77 o 
  -1 -13   3     5228.74     4969.64    106.49 o 
   0 -13   3      984.70     1024.48     43.75 o 
   1 -13   3     2731.07     2475.53     59.20 o 
   2 -13   3     4991.32     4973.86     85.32 o 
   3 -13   3      359.80      378.62     28.77 o 
   4 -13   3     6511.65     6631.56    114.29 o 
   5 -13   3      977.61      860.59     44.20 o 
   6 -13   3      137.91       98.77     26.42 o 
   7 -13   3      270.68      258.70     34.16 o 
   8 -13   3      108.09       95.33     24.32 o 
   9 -13   3      537.08      450.54     45.37 o 
  10 -13   3      467.03      443.37     54.23 o 
  11 -13   3       57.95       33.34     39.24 o 
  12 -13   3      181.68      141.45     46.71 o 
  13 -13   3        7.40      -28.60     38.69 o 
  14 -13   3      127.94       62.38     46.16 o 
 -10 -12   3        1.09      100.98     46.30 o 
  -9 -12   3      234.45      186.69     50.76 o 
  -8 -12   3        9.63       43.34     35.15 o 
  -7 -12   3      160.19       91.89     32.17 o 
  -6 -12   3     6393.91     6538.29    141.88 o 
  -5 -12   3     1146.10     1165.37     64.66 o 
  -4 -12   3     1748.79     1802.88     94.37 o 
  -3 -12   3     1388.81     1432.36     67.56 o 
  -2 -12   3     1268.09     1156.11     66.24 o 
  -1 -12   3     9868.21     9963.33    143.12 o 
   0 -12   3        2.60       19.52     18.36 o 
   1 -12   3     1850.24     1820.50     48.53 o 
   2 -12   3     2206.55     2269.54     49.71 o 
   3 -12   3      125.59       89.69     16.67 o 
   4 -12   3     1850.77     1788.18     49.73 o 
   5 -12   3     2786.30     2549.62     79.01 o 
   6 -12   3     2263.21     2360.64     62.46 o 
   7 -12   3       48.10       63.04     25.32 o 
   8 -12   3      341.61      331.19     36.86 o 
   9 -12   3       53.76       55.96     28.16 o 
  10 -12   3     4239.98     4451.65     98.32 o 
  11 -12   3      118.30      108.05     40.97 o 
  12 -12   3     1735.99     1882.71     91.30 o 
  13 -12   3       51.44       89.56     44.15 o 
  14 -12   3       26.75       -4.30     49.08 o 
  15 -12   3     1496.53     1312.76     91.69 o 
 -11 -11   3     1997.07     1868.37    109.80 o 
 -10 -11   3      247.35      223.73     54.46 o 
  -9 -11   3     2143.87     2448.36    206.52 o 
  -8 -11   3      164.67       85.43     29.12 o 
  -7 -11   3      104.69       87.73     28.88 o 
  -6 -11   3     3312.46     3343.67     93.11 o 
  -5 -11   3       38.15       20.68     20.78 o 
  -4 -11   3     2808.71     2505.51     90.63 o 
  -3 -11   3     3683.72     3670.08     89.29 o 
  -2 -11   3     1298.27     1283.49     41.47 o 
  -1 -11   3    11139.14    10511.02    120.05 o 
   0 -11   3     1812.03     1831.81     44.72 o 
   1 -11   3     1704.95     1675.47     40.39 o 
   2 -11   3     1358.69     1306.55     38.60 o 
   3 -11   3     3102.54     2864.48     54.26 o 
   4 -11   3     2637.43     2698.09     58.38 o 
   5 -11   3     4645.00     4381.55     77.46 o 
   6 -11   3     1532.59     1532.11     52.06 o 
   7 -11   3     1216.50     1231.92     54.51 o 
   8 -11   3       74.20      133.85     46.61 o 
   9 -11   3     3418.35     3533.98     81.04 o 
  10 -11   3     6556.96     6870.56    124.33 o 
  11 -11   3     1060.46      975.24     53.35 o 
  12 -11   3      111.13      117.27     44.18 o 
  13 -11   3      175.13      198.02     48.43 o 
  14 -11   3       54.12       25.64     42.09 o 
  15 -11   3     1620.37     1711.98     95.59 o 
 -12 -10   3        1.26       56.76     40.01 o 
 -11 -10   3     2436.85     2379.76     87.12 o 
 -10 -10   3      184.61      206.91     42.86 o 
  -9 -10   3      212.42      190.30     43.92 o 
  -8 -10   3      850.65      769.44     55.39 o 
  -7 -10   3      422.02      376.44     70.86 o 
  -6 -10   3     4188.12     4159.18    101.67 o 
  -5 -10   3      505.37      591.50     47.68 o 
  -4 -10   3      312.34      291.20     49.64 o 
  -3 -10   3       92.36       80.13     18.40 o 
  -2 -10   3      653.87      755.69     29.53 o 
  -1 -10   3        0.44       -6.53     12.35 o 
   0 -10   3     5359.98     5435.66     73.43 o 
   1 -10   3     7590.17     7134.20     88.09 o 
   2 -10   3     1086.11     1135.86     33.51 o 
   3 -10   3     4461.68     4167.44     65.02 o 
   4 -10   3       28.83       -3.41     15.90 o 
   5 -10   3    19105.35    17926.42    240.68 o 
   6 -10   3        2.10        6.10     17.60 o 
   7 -10   3     2161.90     2106.63     63.06 o 
   8 -10   3      157.30      186.39     30.00 o 
   9 -10   3      195.06      219.38     27.82 o 
  10 -10   3     3085.89     3068.09     76.10 o 
  11 -10   3      579.34      560.22     43.14 o 
  12 -10   3      336.89      265.57     35.36 o 
  13 -10   3     1246.52     1312.93     80.12 o 
  14 -10   3      274.48      168.05     98.49 o 
  15 -10   3      236.36      177.59     47.60 o 
 -12  -9   3       21.32       60.62     33.76 o 
 -11  -9   3     2840.95     2878.08     95.27 o 
 -10  -9   3      274.79      188.67     45.39 o 
  -9  -9   3        2.78       -6.29     28.69 o 
  -8  -9   3       39.11      -14.29     20.26 o 
  -7  -9   3      212.56      218.09     37.14 o 
  -6  -9   3      816.44      840.35     78.19 o 
  -5  -9   3     4029.23     4156.81     94.97 o 
  -4  -9   3       34.30       51.24     22.57 o 
  -3  -9   3     3337.26     3390.29     70.18 o 
  -2  -9   3     1076.21      897.40     29.20 o 
  -1  -9   3     1055.22     1083.69     30.74 o 
   0  -9   3    15081.89    15581.53    170.40 o 
   1  -9   3      172.01      238.08     18.35 o 
   2  -9   3    15716.79    14878.00    152.02 o 
   3  -9   3     1505.18     1767.73     51.97 o 
   4  -9   3       10.03       30.02     14.09 o 
   5  -9   3     8598.69     8255.92    120.80 o 
   6  -9   3     3364.82     3164.72     68.42 o 
   7  -9   3     3763.31     3595.24     75.88 o 
   8  -9   3      844.94      803.34     42.43 o 
   9  -9   3     2073.95     2000.80     58.65 o 
  10  -9   3     3133.20     2952.73     73.00 o 
  11  -9   3      441.99      399.74     36.82 o 
  12  -9   3       13.99        9.01     44.42 o 
  13  -9   3      342.36      369.93     68.29 o 
  14  -9   3       67.16       65.70     36.48 o 
  15  -9   3       26.42       25.71     41.58 o 
 -13  -8   3       10.51       66.72     44.10 o 
 -12  -8   3      662.51      636.64     54.48 o 
 -11  -8   3      613.22      650.85     58.60 o 
 -10  -8   3      659.41      713.14     64.11 o 
  -9  -8   3     1651.94     1624.21     81.53 o 
  -8  -8   3      547.09      567.79     44.66 o 
  -7  -8   3       81.20       45.55     18.98 o 
  -6  -8   3       18.76       26.54     28.81 o 
  -5  -8   3    22034.05    21662.22    305.83 o 
  -4  -8   3      345.48      401.03     28.45 o 
  -3  -8   3     6928.52     7007.09     99.54 o 
  -2  -8   3     2201.23     2224.01     42.50 o 
  -1  -8   3      133.71      168.08     15.81 o 
   0  -8   3    19813.05    19179.07    199.88 o 
   1  -8   3       48.54       21.34     13.67 o 
   2  -8   3     3431.87     3221.83     56.68 o 
   3  -8   3     3003.07     3019.21     53.40 o 
   4  -8   3      337.55      405.64     23.00 o 
   5  -8   3     2203.05     2098.51     46.09 o 
   6  -8   3     4228.48     4186.26     78.93 o 
   7  -8   3      241.09      290.94     27.88 o 
   8  -8   3     1684.00     1747.57     48.56 o 
   9  -8   3      448.64      461.37     31.05 o 
  10  -8   3        0.39       -5.17     19.12 o 
  11  -8   3      900.76      977.38     49.74 o 
  12  -8   3      716.29      798.69     48.58 o 
  13  -8   3     2570.82     2636.81     86.63 o 
  14  -8   3      151.75      129.12     55.26 o 
  15  -8   3       16.50        7.11     42.55 o 
  16  -8   3     2434.93     2526.28    204.53 o 
 -14  -7   3       91.32       85.41     44.65 o 
 -13  -7   3      347.74      281.65     50.76 o 
 -12  -7   3     1466.55     1540.81     89.95 o 
 -11  -7   3        0.61      -23.93     24.09 o 
 -10  -7   3     1638.73     1602.18     81.20 o 
  -9  -7   3      395.84      407.55     68.89 o 
  -8  -7   3     2343.51     2416.54     83.88 o 
  -7  -7   3       58.95      109.15     24.25 o 
  -6  -7   3      107.98       43.54     22.70 o 
  -5  -7   3    12881.16    12295.65    168.70 o 
  -4  -7   3      194.87      181.41     24.75 o 
  -3  -7   3     6397.15     6454.59    120.92 o 
  -2  -7   3    15551.19    16024.32    203.06 o 
  -1  -7   3     4944.67     4465.61     54.61 o 
   0  -7   3     8899.49     9286.07    107.42 o 
   1  -7   3     2735.22     2937.27     50.06 o 
   2  -7   3      268.94      326.19     19.03 o 
   3  -7   3     1756.19     2052.73     45.19 o 
   4  -7   3      446.53      532.27     26.85 o 
   5  -7   3        9.52       -2.62     14.62 o 
   6  -7   3     1940.80     2017.69     60.55 o 
   7  -7   3      191.12      205.06     21.86 o 
   8  -7   3     1268.79     1355.52     42.39 o 
   9  -7   3       36.52       41.25     18.15 o 
  10  -7   3      231.22      228.83     26.51 o 
  11  -7   3     5016.81     5096.26    100.96 o 
  12  -7   3        2.40      102.40     40.07 o 
  13  -7   3     2601.04     2584.00    129.00 o 
  14  -7   3        0.26       18.11     29.43 o 
  15  -7   3      134.88      137.42     70.15 o 
  16  -7   3      837.29      777.31     80.92 o 
 -14  -6   3        0.79       57.95     38.78 o 
 -13  -6   3     1340.12     1452.13     80.32 o 
 -12  -6   3       70.32       56.67     27.43 o 
 -11  -6   3      352.90      395.86     44.49 o 
 -10  -6   3     5960.12     6001.81    152.73 o 
  -9  -6   3      102.47       69.46     32.99 o 
  -8  -6   3    16586.45    16665.17    250.78 o 
  -7  -6   3      652.09      640.40     45.14 o 
  -6  -6   3     2713.30     2673.03     59.52 o 
  -5  -6   3     5595.09     5451.85    109.16 o 
  -4  -6   3      311.82      367.78     35.00 o 
  -3  -6   3       59.58       -4.56      7.23 o 
  -2  -6   3      723.67      842.52     23.34 o 
  -1  -6   3     5487.64     5261.47     83.18 o 
   0  -6   3       62.65       27.70      9.50 o 
   1  -6   3    15265.01    15087.36    227.86 o 
   2  -6   3     6718.45     6333.79     97.93 o 
   3  -6   3    21906.12    21396.67    285.50 o 
   4  -6   3     2336.91     2319.93     47.04 o 
   5  -6   3     1028.11     1072.52     34.75 o 
   6  -6   3    13770.50    13637.42    179.35 o 
   7  -6   3      186.73      261.98     22.05 o 
   8  -6   3     7219.95     7154.79    105.51 o 
   9  -6   3      874.25      777.46     36.53 o 
  10  -6   3      314.78      317.04     27.99 o 
  11  -6   3     3922.24     4180.46     98.80 o 
  12  -6   3       90.11       72.41     45.50 o 
  13  -6   3      515.13      493.73     57.87 o 
  14  -6   3      145.55      148.97     70.15 o 
  15  -6   3       86.27      134.71     66.49 o 
  16  -6   3      246.36      244.61     56.89 o 
 -14  -5   3       36.35      125.74     41.39 o 
 -13  -5   3     1688.61     1736.08    146.47 o 
 -12  -5   3     1477.83     1386.94     62.85 o 
 -11  -5   3       22.23       69.68     24.04 o 
 -10  -5   3     1478.75     1571.95     73.45 o 
  -9  -5   3       42.75       50.66     26.19 o 
  -8  -5   3     2726.82     2744.96     72.07 o 
  -7  -5   3       18.48      -12.09     15.97 o 
  -6  -5   3     3883.57     3972.30     76.06 o 
  -5  -5   3     6946.39     6497.66     91.33 o 
  -4  -5   3     4486.67     4702.15     68.67 o 
  -3  -5   3      705.68      702.52     33.50 o 
  -2  -5   3    18184.84    18047.46    234.75 o 
  -1  -5   3     2789.35     2707.31     47.64 o 
   0  -5   3     3069.01     2853.38     53.11 o 
   1  -5   3     3919.20     3754.56     80.57 o 
   2  -5   3     3841.16     3505.95    129.36 o 
   3  -5   3    21498.91    22132.32    309.56 o 
   4  -5   3      661.34      763.96     25.80 o 
   5  -5   3     1287.52     1353.53     41.01 o 
   6  -5   3    42396.04    41684.36    442.13 o 
   7  -5   3       63.30       65.51     16.18 o 
   8  -5   3     3499.01     3339.91     63.97 o 
   9  -5   3      578.34      598.20     32.20 o 
  10  -5   3      243.72      253.75     25.71 o 
  11  -5   3      263.79      339.23     36.09 o 
  12  -5   3       27.46       32.97     29.52 o 
  13  -5   3       89.15      117.84     35.39 o 
  14  -5   3       31.87       26.89     74.48 o 
  15  -5   3      152.38      200.59     43.41 o 
  16  -5   3       11.45       23.79     42.30 o 
 -15  -4   3     2517.22     2758.57    115.38 o 
 -14  -4   3        2.79      113.17     45.54 o 
 -13  -4   3     1930.30     2135.78    136.98 o 
 -12  -4   3        7.14       37.49     66.67 o 
 -11  -4   3      598.15      564.76     50.10 o 
 -10  -4   3      534.01      633.40     51.79 o 
  -9  -4   3      133.26      116.53     26.60 o 
  -8  -4   3      666.54      731.13     35.74 o 
  -7  -4   3     1753.39     1735.94     35.53 o 
  -6  -4   3     1140.47     1160.39     39.22 o 
  -5  -4   3     1342.64     1460.71     31.45 o 
  -4  -4   3     9839.94    10054.43    112.01 o 
  -3  -4   3      117.71      120.78     18.27 o 
  -2  -4   3    18656.49    19389.95    265.41 o 
  -1  -4   3     2392.62     2539.25     42.97 o 
   0  -4   3    11971.46    12637.75    207.05 o 
   1  -4   3    38841.43    41492.83   1210.57 o 
   2  -4   3     2790.28     2678.11     82.19 o 
   3  -4   3    11503.89    10918.42    187.50 o 
   4  -4   3      570.57      529.80     27.27 o 
   5  -4   3      531.67      706.20     25.68 o 
   6  -4   3     9346.92     8921.40    131.26 o 
   7  -4   3        4.60       12.09     13.69 o 
   8  -4   3     1985.62     2083.26     63.34 o 
   9  -4   3     3496.97     3694.14     62.76 o 
  10  -4   3     2337.71     2335.05     58.99 o 
  11  -4   3      108.96       82.28     25.19 o 
  12  -4   3     1382.61     1523.18     69.81 o 
  13  -4   3      205.48      153.36     37.85 o 
  14  -4   3     2129.95     2141.12     88.23 o 
  15  -4   3      190.41      217.91     78.37 o 
  16  -4   3      123.13       28.51     46.05 o 
 -15  -3   3      561.10      430.28     89.77 o 
 -14  -3   3      462.96      438.48     52.65 o 
 -13  -3   3       53.84       47.44     32.50 o 
 -12  -3   3     1013.79     1192.43     91.07 o 
 -11  -3   3      763.80      713.72     44.90 o 
 -10  -3   3        5.69       23.70     16.99 o 
  -9  -3   3     2829.65     2744.88     70.94 o 
  -8  -3   3       30.91       -2.47     15.61 o 
  -7  -3   3     7748.10     7974.23     91.65 o 
  -6  -3   3        1.02        7.57     10.65 o 
  -5  -3   3     4100.98     4186.41     98.85 o 
  -4  -3   3    12206.28    11640.14    150.65 o 
  -3  -3   3       11.83       11.90     10.00 o 
  -2  -3   3     8522.26     8382.02    107.21 o 
  -1  -3   3     1942.59     2032.44     41.23 o 
   0  -3   3       15.05        9.93     12.17 o 
   1  -3   3    17056.93    17562.55    275.37 o 
   2  -3   3      314.89      410.71     21.54 o 
   3  -3   3     1988.68     1928.01     74.86 o 
   4  -3   3     1517.03     1821.81     43.84 o 
   5  -3   3    10474.77    11134.58    151.29 o 
   6  -3   3      220.92      286.48     19.96 o 
   7  -3   3     1479.15     1724.03     43.35 o 
   8  -3   3      396.54      364.66     27.10 o 
   9  -3   3     5622.49     5721.85    101.65 o 
  10  -3   3     1881.16     1804.05     63.33 o 
  11  -3   3       79.68       51.20     23.86 o 
  12  -3   3     3914.90     3953.43    110.27 o 
  13  -3   3      295.93      222.14     39.11 o 
  14  -3   3     4266.94     4117.91    122.65 o 
  15  -3   3       37.15       54.43     43.87 o 
  16  -3   3       61.30       83.25     48.07 o 
 -16  -2   3      161.42      212.27     49.06 o 
 -15  -2   3        2.35       14.10     36.33 o 
 -14  -2   3      423.97      366.09     51.36 o 
 -13  -2   3      119.69       95.57     58.80 o 
 -12  -2   3     4439.55     4534.82    147.12 o 
 -11  -2   3      171.82      176.12     27.31 o 
 -10  -2   3       22.69       28.29     15.88 o 
  -9  -2   3    10245.36    10279.03    152.60 o 
  -8  -2   3     1097.93     1174.94     39.52 o 
  -7  -2   3     6956.87     6705.94     94.88 o 
  -6  -2   3        1.54       21.14     14.75 o 
  -5  -2   3      624.73      578.35     27.94 o 
  -4  -2   3     5459.15     5018.28     98.43 o 
  -3  -2   3     3284.53     3370.01     71.03 o 
  -2  -2   3     3737.65     4073.20     67.74 o 
  -1  -2   3      556.10      672.81     18.86 o 
   0  -2   3     5333.71     5196.03     90.13 o 
   1  -2   3      594.65      490.85     23.57 o 
   2  -2   3      397.17      411.35     26.48 o 
   3  -2   3     2762.43     2880.62     53.75 o 
   4  -2   3    11139.99    11383.71    165.65 o 
   5  -2   3      258.47      375.08     21.24 o 
   6  -2   3     7874.23     7971.61     97.37 o 
   7  -2   3     1193.77     1295.52     36.34 o 
   8  -2   3      549.92      731.02     38.18 o 
   9  -2   3     7891.73     8016.30    143.18 o 
  10  -2   3       15.82       22.78     23.03 o 
  11  -2   3       64.65       98.79     31.11 o 
  12  -2   3     2565.38     2492.71     73.99 o 
  13  -2   3       64.92      100.28     30.52 o 
  14  -2   3     3584.49     3791.60    122.71 o 
  15  -2   3      140.57      106.36     78.69 o 
  16  -2   3       46.32      -31.11     41.62 o 
 -16  -1   3       28.64       49.00     40.38 o 
 -15  -1   3      366.48      353.88     48.99 o 
 -14  -1   3     1206.54     1212.56     92.66 o 
 -13  -1   3      447.81      420.75     48.11 o 
 -12  -1   3     4531.71     4315.73     98.55 o 
 -11  -1   3       37.45       33.22     21.33 o 
 -10  -1   3      276.30      270.42     22.95 o 
  -9  -1   3    19780.84    19486.14    206.43 o 
  -8  -1   3     1219.08     1335.61     32.96 o 
  -7  -1   3    16822.33    17078.09    167.40 o 
  -6  -1   3      223.81      217.25     25.51 o 
  -5  -1   3     3274.16     3165.40     63.08 o 
  -4  -1   3      328.98      358.25     20.41 o 
  -3  -1   3     2599.57     2744.60     47.82 o 
  -2  -1   3     2993.26     3536.14     73.36 o 
  -1  -1   3    21535.18    23524.78    355.14 o 
   0  -1   3      656.80      454.17     12.09 o 
   1  -1   3     5737.67     5708.37     95.19 o 
   2  -1   3    52779.64    55971.21    906.16 o 
   3  -1   3     1634.01     1946.21     45.44 o 
   4  -1   3    47726.62    48258.55    627.99 o 
   5  -1   3        0.50       43.47     10.81 o 
   6  -1   3      748.85      810.11     28.43 o 
   7  -1   3     6073.56     6275.46     90.18 o 
   8  -1   3      278.97      387.20     30.07 o 
   9  -1   3     5316.27     5415.25    127.66 o 
  10  -1   3        4.03        4.08     24.34 o 
  11  -1   3      191.26      147.56     34.98 o 
  12  -1   3      193.86      186.75     39.26 o 
  13  -1   3       67.76       90.97     29.69 o 
  14  -1   3       25.92       62.78     32.67 o 
  15  -1   3      658.00      674.76    142.01 o 
 -16   0   3        0.51        6.77     36.95 o 
 -15   0   3       45.70      126.75     87.28 o 
 -14   0   3     1696.43     1822.04     70.40 o 
 -13   0   3     2936.35     2747.77     91.44 o 
 -12   0   3     7161.10     7208.88    134.91 o 
 -11   0   3      571.84      583.82     39.94 o 
 -10   0   3      574.39      585.97     34.30 o 
  -9   0   3       38.39       67.46     14.79 o 
  -8   0   3       25.11       13.72     11.09 o 
  -7   0   3     1657.54     1867.30     38.90 o 
  -6   0   3     1553.14     1384.44     32.67 o 
  -5   0   3     7970.02     8132.11    119.86 o 
  -4   0   3     3247.84     3354.31     57.43 o 
  -3   0   3      799.00      720.80     30.84 o 
  -2   0   3        7.63       35.25     11.68 o 
  -1   0   3    81166.11    88336.41   1600.18 o 
   0   0   3     1069.02     1043.93     47.56 o 
   1   0   3    10486.67    11228.49    133.91 o 
   2   0   3     8971.73     9373.64    129.38 o 
   3   0   3      334.28      199.13     13.23 o 
   4   0   3     9321.82     9227.49    184.08 o 
   5   0   3     1982.56     1729.46     36.72 o 
   6   0   3     2200.94     2223.44     46.76 o 
   7   0   3    10204.87    10169.25    159.71 o 
   8   0   3      149.27      190.75     32.28 o 
   9   0   3     1367.95     1346.51     64.26 o 
  10   0   3     3561.86     3675.80    106.44 o 
  11   0   3      119.27       84.89     33.26 o 
  12   0   3      106.02      121.91     38.58 o 
  13   0   3      123.44      144.14     33.76 o 
  14   0   3        5.28       -8.65     26.93 o 
  15   0   3      498.00      533.34     55.26 o 
 -16   1   3      293.24      380.65     56.85 o 
 -15   1   3      257.07      222.45     43.85 o 
 -14   1   3      717.69      775.76     52.31 o 
 -13   1   3        3.04       11.45     34.19 o 
 -12   1   3     1508.22     1507.75     54.09 o 
 -11   1   3      637.43      594.90     36.35 o 
 -10   1   3      468.30      560.40     31.21 o 
  -9   1   3     1545.73     1429.62     41.40 o 
  -8   1   3       88.42       66.39     15.08 o 
  -7   1   3       11.40       31.70     11.74 o 
  -6   1   3    16074.17    16073.36    181.68 o 
  -5   1   3      248.06      424.18     22.24 o 
  -4   1   3     2608.66     2718.48     60.36 o 
  -3   1   3     3901.63     3986.92     84.56 o 
  -2   1   3     5180.41     5903.17    180.23 o 
  -1   1   3    44167.25    50159.14    929.27 o 
   0   1   3      148.22       99.72      9.58 o 
   1   1   3    10574.76    11351.84    198.80 o 
   2   1   3    41057.20    42846.37   1101.29 o 
   3   1   3    43455.28    44679.04    663.72 o 
   4   1   3    22943.79    23240.15    356.08 o 
   5   1   3      995.57      897.41     25.73 o 
   6   1   3     2477.59     2260.15     48.30 o 
   7   1   3        0.33       10.25     21.78 o 
   8   1   3        3.86       -1.93     23.50 o 
   9   1   3     1011.22      966.03     60.20 o 
  10   1   3     3369.79     3259.88    103.14 o 
  11   1   3      653.64      664.01     59.37 o 
  12   1   3      378.03      443.98     57.14 o 
  13   1   3     3146.75     3321.47    118.56 o 
  14   1   3       23.60       68.58     41.87 o 
  15   1   3     1816.90     2148.61    214.01 o 
 -16   2   3      153.41       95.92     36.86 o 
 -15   2   3      190.61      230.86     41.46 o 
 -14   2   3      621.78      625.54     47.10 o 
 -13   2   3      608.35      642.16     45.02 o 
 -12   2   3      126.01      132.60     25.45 o 
 -11   2   3     3886.21     3805.82     79.47 o 
 -10   2   3        2.06        3.59     16.00 o 
  -9   2   3       67.86       61.17     17.14 o 
  -8   2   3     3554.21     3698.01     63.24 o 
  -7   2   3       69.35      157.97     19.35 o 
  -6   2   3    15242.30    15144.33    193.77 o 
  -5   2   3      855.64      880.36     35.51 o 
  -4   2   3     2289.17     2190.85     79.55 o 
  -3   2   3     2138.91     2163.97     40.21 o 
  -2   2   3      301.00      577.37     21.51 o 
  -1   2   3     1096.31     1082.59     31.19 o 
   0   2   3     4605.77     5372.24     91.19 o 
   1   2   3       71.85       92.00     10.28 o 
   2   2   3     1012.32      903.54     59.28 o 
   3   2   3     5335.74     5297.13    183.09 o 
   4   2   3     5933.87     6472.88    151.42 o 
   5   2   3    15626.29    15075.78    255.55 o 
   6   2   3     3480.73     3214.47    162.06 o 
   7   2   3     8961.70     8878.56    301.81 o 
   8   2   3     1985.21     1895.53     58.74 o 
   9   2   3      190.57      144.18     33.46 o 
  10   2   3     7116.23     7118.85    164.79 o 
  11   2   3       16.95       87.96     49.09 o 
  12   2   3      114.29      149.17     39.90 o 
  13   2   3      867.14      919.04     75.07 o 
  14   2   3        2.99      -16.96     31.53 o 
  15   2   3     2014.13     1996.78    119.31 o 
 -16   3   3     1031.63     1027.47     82.60 o 
 -15   3   3      100.05      148.10     36.78 o 
 -14   3   3      149.45      167.71     62.26 o 
 -13   3   3     1034.11     1043.54     50.36 o 
 -12   3   3      210.75      262.88     41.91 o 
 -11   3   3     8896.71     8970.74    127.45 o 
 -10   3   3      159.60      190.90     23.87 o 
  -9   3   3        1.55        9.76     16.68 o 
  -8   3   3    10316.28    10561.95    142.08 o 
  -7   3   3     6170.93     6480.52     88.29 o 
  -6   3   3     6276.81     6352.33     92.67 o 
  -5   3   3     2179.09     2506.04     42.50 o 
  -4   3   3     3813.50     4115.75     59.63 o 
  -3   3   3       76.56      140.72     15.27 o 
  -2   3   3       57.72       86.61     14.85 o 
  -1   3   3     6206.68     5969.32    109.87 o 
   0   3   3     6293.28     6613.73    112.84 o 
   1   3   3       48.75       60.27     13.32 o 
   2   3   3     2423.12     2359.74    106.85 o 
   3   3   3      762.46      799.09     80.43 o 
   4   3   3     2618.82     3115.26     77.14 o 
   5   3   3    18487.97    18109.41    369.84 o 
   6   3   3       43.14       59.34     20.56 o 
   7   3   3     4530.95     4276.15     90.85 o 
   8   3   3     4791.41     4703.52    109.96 o 
   9   3   3     1328.24     1288.99     54.64 o 
  10   3   3     6918.19     6874.99    164.51 o 
  11   3   3       20.44       47.98     34.57 o 
  12   3   3      123.30      154.44     50.84 o 
  13   3   3       54.10       80.06     42.40 o 
  14   3   3      261.67      248.66     51.25 o 
 -17   4   3      377.90      362.94    112.07 o 
 -16   4   3     3795.73     3998.63    238.81 o 
 -15   4   3      558.01      472.66     61.10 o 
 -14   4   3      571.60      622.03     48.61 o 
 -13   4   3     1194.17     1169.25     54.93 o 
 -12   4   3     3030.18     3011.72     72.53 o 
 -11   4   3     3514.96     3682.35     72.30 o 
 -10   4   3      204.25      177.93     20.69 o 
  -9   4   3        7.46      -15.03     14.17 o 
  -8   4   3     2202.00     2244.99     47.99 o 
  -7   4   3       28.04       25.90     11.59 o 
  -6   4   3     1185.04     1069.34     34.35 o 
  -5   4   3    11704.20    11851.32    139.00 o 
  -4   4   3      431.25      493.83     27.07 o 
  -3   4   3    14027.30    15264.26    204.43 o 
  -2   4   3      244.22      397.49     19.00 o 
  -1   4   3     6965.62     6963.98    123.02 o 
   0   4   3     5900.61     5898.81    106.58 o 
   1   4   3     3172.83     3027.24     62.00 o 
   2   4   3     5602.52     5624.07     95.01 o 
   3   4   3    17395.39    17881.99    350.42 o 
   4   4   3     1794.22     2035.97     53.95 o 
   5   4   3     9283.40     9308.35    147.65 o 
   6   4   3      107.14      128.68     20.62 o 
   7   4   3      796.50      852.76     45.87 o 
   8   4   3       38.71        8.52     19.84 o 
   9   4   3     1638.10     1492.40     64.49 o 
  10   4   3     4143.00     4117.66    122.70 o 
  11   4   3       11.71       -2.16     38.47 o 
  12   4   3       14.48       34.34     37.39 o 
  13   4   3      411.52      339.70     92.34 o 
  14   4   3       65.48      100.58     67.19 o 
 -17   5   3      387.74      344.48     59.62 o 
 -16   5   3     1789.48     1880.33    103.56 o 
 -15   5   3      115.09       42.61     38.07 o 
 -14   5   3      213.78      203.47     42.42 o 
 -13   5   3      241.18      235.39     47.33 o 
 -12   5   3     3862.46     3589.67    100.64 o 
 -11   5   3     1781.47     1978.28     52.03 o 
 -10   5   3      600.84      632.99     32.73 o 
  -9   5   3      415.69      401.42     36.24 o 
  -8   5   3     7200.51     6829.92     88.97 o 
  -7   5   3      102.66      170.76     15.96 o 
  -6   5   3      591.29      661.89     26.83 o 
  -5   5   3     9785.15     9181.92    134.99 o 
  -4   5   3      665.22      827.64     34.68 o 
  -3   5   3      962.05      838.88     28.20 o 
  -2   5   3     8516.13     9128.75    130.55 o 
  -1   5   3     9841.69     9778.48    163.42 o 
   0   5   3    29805.40    28211.59    589.65 o 
   1   5   3       21.27       33.14     10.51 o 
   2   5   3      150.50      194.82     12.82 o 
   3   5   3      107.13      165.26     12.35 o 
   4   5   3       69.56      107.43     22.34 o 
   5   5   3     1209.47     1296.87     44.88 o 
   6   5   3       45.51       57.86     18.64 o 
   7   5   3      413.67      367.41     32.98 o 
   8   5   3      180.82      142.38     28.16 o 
   9   5   3      362.21      352.65     37.37 o 
  10   5   3      187.07      259.00     36.27 o 
  11   5   3     1914.41     1880.76    104.90 o 
  12   5   3        4.51       13.86     51.63 o 
  13   5   3     1001.92     1174.12    145.18 o 
  14   5   3        0.07      -22.37     33.51 o 
 -17   6   3      728.05      633.35     72.52 o 
 -16   6   3      248.13      169.21     65.98 o 
 -15   6   3      557.36      632.49     61.89 o 
 -14   6   3       30.97       25.69     37.52 o 
 -13   6   3        0.98        4.55     34.86 o 
 -12   6   3        2.54      -20.99     35.03 o 
 -11   6   3     1246.48     1249.51     53.75 o 
 -10   6   3     3281.17     3348.21     69.23 o 
  -9   6   3       57.75       97.00     16.77 o 
  -8   6   3     8387.43     7875.31     99.49 o 
  -7   6   3       47.32       42.29     13.27 o 
  -6   6   3     4916.83     4694.92    107.26 o 
  -5   6   3    21963.60    21108.89    256.66 o 
  -4   6   3    11767.44    11573.79    149.04 o 
  -3   6   3     4743.32     4827.90     63.86 o 
  -2   6   3     4645.74     4497.42     69.34 o 
  -1   6   3     2541.33     2424.76     45.90 o 
   0   6   3    15860.74    15806.20    223.13 o 
   1   6   3     1095.39     1231.20     26.60 o 
   2   6   3     2108.91     1970.65     44.86 o 
   3   6   3      170.45      146.69     11.81 o 
   4   6   3      256.39      345.46     42.77 o 
   5   6   3     1282.43     1372.53     46.63 o 
   6   6   3     4174.34     4131.73     81.36 o 
   7   6   3      606.18      592.74     43.34 o 
   8   6   3     1655.82     1462.41     71.28 o 
   9   6   3       45.71      111.92     27.56 o 
  10   6   3      485.38      559.18     48.39 o 
  11   6   3     2750.06     2948.46    187.60 o 
  12   6   3      137.55      115.74     65.60 o 
  13   6   3      528.63      461.94    101.68 o 
 -16   7   3      424.15      515.52    108.37 o 
 -15   7   3      213.34      244.56     49.93 o 
 -14   7   3       72.17       74.31     39.34 o 
 -13   7   3     1828.17     1855.16    104.10 o 
 -12   7   3      182.39      222.78     39.64 o 
 -11   7   3       67.11      123.53     32.69 o 
 -10   7   3     4081.29     4005.75     75.06 o 
  -9   7   3      683.09      690.97     32.52 o 
  -8   7   3     2692.60     2756.43     57.40 o 
  -7   7   3     1111.35     1057.59     28.82 o 
  -6   7   3     2715.92     2905.94     79.64 o 
  -5   7   3    31307.75    30814.67    542.56 o 
  -4   7   3     1541.27     1369.12     36.26 o 
  -3   7   3      415.90      469.39     23.59 o 
  -2   7   3     2290.31     2204.81     43.06 o 
  -1   7   3    14369.30    13970.55    161.15 o 
   0   7   3     2291.82     2615.31     41.85 o 
   1   7   3     1999.63     1994.50     36.53 o 
   2   7   3     2526.40     2593.59     42.95 o 
   3   7   3      107.19       59.13     18.32 o 
   4   7   3      312.08      368.61     39.30 o 
   5   7   3       25.19       -3.78     17.37 o 
   6   7   3    13255.57    13127.55    185.42 o 
   7   7   3        2.83       35.10     24.54 o 
   8   7   3     3482.51     3367.93     91.88 o 
   9   7   3      721.95      714.72     52.59 o 
  10   7   3     1781.73     1783.43     90.10 o 
  11   7   3     2336.36     2496.78    140.31 o 
  12   7   3       14.33       37.41     68.88 o 
  13   7   3      265.24      288.28     86.53 o 
 -16   8   3      632.92      656.09     66.67 o 
 -15   8   3     2872.46     2584.65    102.69 o 
 -14   8   3      454.99      511.75     57.71 o 
 -13   8   3      808.31      757.58     63.26 o 
 -12   8   3      393.75      340.71     44.96 o 
 -11   8   3        7.98       29.50     40.18 o 
 -10   8   3      910.59     1070.18     61.41 o 
  -9   8   3     1382.50     1478.87     44.07 o 
  -8   8   3       81.20      101.38     18.58 o 
  -7   8   3     1439.12     1392.01     45.31 o 
  -6   8   3     3009.09     2861.74     98.09 o 
  -5   8   3     2099.50     2249.81     49.74 o 
  -4   8   3      237.17      263.85     21.25 o 
  -3   8   3        1.82        0.66     14.22 o 
  -2   8   3     1225.40     1297.90     32.38 o 
  -1   8   3      231.53      254.39     16.67 o 
   0   8   3       10.04       20.74     11.65 o 
   1   8   3     6180.30     6139.69     77.39 o 
   2   8   3      375.32      421.01     26.27 o 
   3   8   3    12020.88    12116.45    170.73 o 
   4   8   3      306.68      237.01     27.18 o 
   5   8   3      386.41      367.46     31.77 o 
   6   8   3     3911.42     3998.83     86.44 o 
   7   8   3      106.39       73.00     28.12 o 
   8   8   3      839.90      915.64     58.67 o 
   9   8   3     1994.07     1921.74     90.55 o 
  10   8   3     1981.40     1961.78     95.10 o 
  11   8   3     2654.40     2803.33    158.66 o 
  12   8   3       83.47       33.87     64.07 o 
 -16   9   3      227.98      136.88     47.66 o 
 -15   9   3     3713.07     3900.94    128.76 o 
 -14   9   3     1142.46     1175.27     79.45 o 
 -13   9   3       86.56      126.71     44.54 o 
 -12   9   3        0.76       10.60     32.50 o 
 -11   9   3     2104.87     2274.53     96.56 o 
 -10   9   3      440.77      494.17     67.71 o 
  -9   9   3       50.93       67.02     30.37 o 
  -8   9   3      489.12      507.78     34.26 o 
  -7   9   3       26.53       22.95     16.98 o 
  -6   9   3       92.27       90.72     20.40 o 
  -5   9   3      560.64      450.36     38.87 o 
  -4   9   3     8266.79     7969.03    109.92 o 
  -3   9   3      290.16      313.58     19.20 o 
  -2   9   3     9542.82     9364.58    103.37 o 
  -1   9   3     1117.29     1118.71     31.37 o 
   0   9   3      117.82      123.72     37.74 o 
   1   9   3     4060.40     4095.69     67.01 o 
   2   9   3     5768.77     5615.22     99.97 o 
   3   9   3     7024.39     6797.04    114.24 o 
   4   9   3       30.50       29.98     16.92 o 
   5   9   3      248.55      182.26     23.79 o 
   6   9   3     2590.78     2613.93     63.40 o 
   7   9   3      601.27      520.31     45.00 o 
   8   9   3        1.01       78.39     38.31 o 
   9   9   3      318.61      355.61     77.76 o 
  10   9   3      360.76      463.91     82.33 o 
  11   9   3      169.28      136.67     54.11 o 
 -16  10   3      453.00      387.22     76.04 o 
 -15  10   3      402.11      260.86     60.86 o 
 -14  10   3       36.80       -0.84     38.43 o 
 -13  10   3       81.00       79.97     56.96 o 
 -12  10   3      337.74      339.06     53.57 o 
 -11  10   3     3214.05     3391.47    106.05 o 
 -10  10   3      465.53      418.55     47.15 o 
  -9  10   3     3929.98     3884.39    107.26 o 
  -8  10   3      393.15      405.29     34.93 o 
  -7  10   3     2739.47     2621.25     62.62 o 
  -6  10   3      136.78      161.27     22.23 o 
  -5  10   3       37.51       56.65     19.63 o 
  -4  10   3     5124.12     4781.89     80.02 o 
  -3  10   3      251.89      348.27     21.53 o 
  -2  10   3     3129.14     3126.53     71.68 o 
  -1  10   3     1184.16     1172.11     36.93 o 
   0  10   3      659.98      714.62     34.43 o 
   1  10   3     5666.80     5522.35     99.07 o 
   2  10   3      320.05      356.26     30.98 o 
   3  10   3     1181.55     1161.35     50.12 o 
   4  10   3       99.78      102.29     20.78 o 
   5  10   3      741.60      690.62     39.56 o 
   6  10   3      308.15      334.98     46.39 o 
   7  10   3        0.21      -16.46     24.81 o 
   8  10   3       10.46      -26.07     32.48 o 
   9  10   3     1276.58     1199.30     84.96 o 
  10  10   3       99.54      108.36     44.08 o 
  11  10   3       26.77       73.94     45.61 o 
 -16  11   3      543.77      483.28     72.19 o 
 -15  11   3      126.92      126.19     56.76 o 
 -14  11   3       91.24       78.92     63.41 o 
 -13  11   3     1287.27     1406.58    100.69 o 
 -12  11   3     4727.83     4812.69    135.25 o 
 -11  11   3      272.40      228.27     42.42 o 
 -10  11   3      306.94      337.50     44.79 o 
  -9  11   3     7061.30     7027.15    156.32 o 
  -8  11   3     1548.30     1512.47     78.37 o 
  -7  11   3     3909.15     3821.60     90.42 o 
  -6  11   3     1408.40     1301.90     44.51 o 
  -5  11   3     8241.00     8034.61    116.48 o 
  -4  11   3     1867.17     1886.11     50.75 o 
  -3  11   3     5879.91     5676.27     90.95 o 
  -2  11   3     1180.57     1225.74     35.06 o 
  -1  11   3       35.72       46.30     17.89 o 
   0  11   3       93.61      132.54     22.61 o 
   1  11   3      703.11      734.89     46.60 o 
   2  11   3       72.60       85.20     23.47 o 
   3  11   3      687.90      758.44     65.40 o 
   4  11   3     2652.87     2737.83     66.62 o 
   5  11   3       46.24       48.91     28.07 o 
   6  11   3       38.41       25.15     26.75 o 
   7  11   3     2257.40     2362.70     84.42 o 
   8  11   3      604.32      643.64     67.79 o 
   9  11   3     2286.44     2264.14    173.90 o 
  10  11   3      172.57      238.10     55.72 o 
 -15  12   3      296.43      289.58     54.26 o 
 -14  12   3      541.04      470.18     60.00 o 
 -13  12   3     1054.56     1245.30     78.86 o 
 -12  12   3     3587.63     3680.03    123.37 o 
 -11  12   3       99.91       72.58     39.87 o 
 -10  12   3      164.02       95.83     55.52 o 
  -9  12   3     1931.36     1772.50     96.73 o 
  -8  12   3     5152.45     5357.64    114.35 o 
  -7  12   3     2284.54     2108.91     70.07 o 
  -6  12   3      686.83      644.81     43.81 o 
  -5  12   3     1006.96     1004.42     61.68 o 
  -4  12   3     3943.06     3846.80     74.28 o 
  -3  12   3        0.37      -22.10     17.44 o 
  -2  12   3        0.50      -12.74     18.00 o 
  -1  12   3     8408.05     8221.29    136.77 o 
   0  12   3      834.84      880.74     51.50 o 
   1  12   3      601.04      569.11     58.12 o 
   2  12   3     2011.34     1917.00     63.16 o 
   3  12   3     3194.32     3102.93     71.67 o 
   4  12   3     3019.85     2985.97     90.51 o 
   5  12   3      184.41      243.63     38.21 o 
   6  12   3       15.15      -29.90     43.98 o 
   7  12   3     2978.91     3002.35    120.91 o 
   8  12   3       17.52      -34.45     66.54 o 
   9  12   3      619.03      638.15    166.52 o 
 -15  13   3      147.20       81.40     42.46 o 
 -14  13   3      678.62      671.83     81.61 o 
 -13  13   3     1088.05     1167.00     81.60 o 
 -12  13   3      376.89      318.75     53.39 o 
 -11  13   3      206.48      289.04     50.32 o 
 -10  13   3      813.54      797.44     65.54 o 
  -9  13   3      569.19      592.05     56.76 o 
  -8  13   3     3403.90     3484.25     92.24 o 
  -7  13   3      369.32      419.02     39.35 o 
  -6  13   3      503.94      541.46     42.40 o 
  -5  13   3       52.96       28.42     26.79 o 
  -4  13   3        2.58        6.15     21.52 o 
  -3  13   3      233.36      266.47     29.41 o 
  -2  13   3      160.45      192.20     44.84 o 
  -1  13   3     4438.59     4435.68    219.79 o 
   0  13   3        2.43       -8.42     22.28 o 
   1  13   3      279.51      302.82     34.08 o 
   2  13   3     5255.05     5099.28    171.11 o 
   3  13   3     8558.31     8472.82    165.98 o 
   4  13   3     2538.67     2663.42    127.12 o 
   5  13   3       28.89       73.62     33.13 o 
   6  13   3     1033.19     1146.75     71.42 o 
   7  13   3      550.89      492.73     89.08 o 
   8  13   3      189.12      324.02     62.92 o 
 -14  14   3      719.94      714.60    121.11 o 
 -13  14   3      153.63      152.83     46.27 o 
 -12  14   3        3.84      -47.93     37.85 o 
 -11  14   3      400.61      423.74     58.17 o 
 -10  14   3       23.64       -0.85     39.29 o 
  -9  14   3      214.05      204.26     45.79 o 
  -8  14   3      173.26      227.22     37.97 o 
  -7  14   3     1862.28     1822.00     71.52 o 
  -6  14   3     1792.22     1820.00     70.21 o 
  -5  14   3       41.70       42.28     27.80 o 
  -4  14   3      608.09      609.15     52.81 o 
  -3  14   3     4065.51     4049.56     94.73 o 
  -2  14   3     3153.16     3219.48    106.58 o 
  -1  14   3     4669.10     4790.04    132.88 o 
   0  14   3     1106.48     1170.11     64.82 o 
   1  14   3      145.36      215.85     63.03 o 
   2  14   3      619.76      562.84     49.88 o 
   3  14   3     1286.35     1290.78     72.70 o 
   4  14   3      964.79      920.53     64.57 o 
   5  14   3       88.30       50.97     36.94 o 
   6  14   3      725.39      845.29     71.77 o 
   7  14   3      190.41      111.64     38.29 o 
 -14  15   3       57.35       83.51     45.28 o 
 -13  15   3       24.79       13.21     43.99 o 
 -12  15   3       19.69       53.65     43.90 o 
 -11  15   3      466.08      549.03     62.97 o 
 -10  15   3       14.74       15.37     67.27 o 
  -9  15   3       30.28       21.44     40.65 o 
  -8  15   3     2622.54     2471.41     85.92 o 
  -7  15   3     2311.26     2631.86     86.35 o 
  -6  15   3     4070.95     4186.13    123.77 o 
  -5  15   3      519.85      531.08     45.98 o 
  -4  15   3        0.23       21.36     32.21 o 
  -3  15   3      478.68      484.13     77.66 o 
  -2  15   3      319.76      334.90     49.07 o 
  -1  15   3     1945.81     1947.56     76.43 o 
   0  15   3      190.56      176.72     42.44 o 
   1  15   3        1.78      -27.37     37.89 o 
   2  15   3        0.63        5.43     43.99 o 
   3  15   3      339.58      341.76     45.10 o 
   4  15   3      414.77      450.48     50.53 o 
   5  15   3     1190.25     1206.99     83.51 o 
   6  15   3        1.05       34.20     32.60 o 
 -13  16   3       71.57       35.62     39.15 o 
 -12  16   3     2225.22     2716.96    111.41 o 
 -11  16   3     1645.84     1513.68     88.98 o 
 -10  16   3      408.82      440.66     58.89 o 
  -9  16   3        5.99      -49.48     38.49 o 
  -8  16   3     1044.43     1169.84     67.51 o 
  -7  16   3     1714.63     1630.42     83.49 o 
  -6  16   3     1330.54     1390.45     82.64 o 
  -5  16   3        2.63       31.26     42.04 o 
  -4  16   3     2172.89     2223.18     95.98 o 
  -3  16   3      288.30      283.55     51.77 o 
  -2  16   3      170.41      182.78     44.05 o 
  -1  16   3      150.29      117.26     47.93 o 
   0  16   3      586.65      562.77     73.56 o 
   1  16   3        5.22      -25.12     30.49 o 
   2  16   3       10.68      -26.52     34.61 o 
   3  16   3      303.52      330.93     52.75 o 
   4  16   3      145.59       65.96    101.41 o 
   5  16   3     1985.21     2113.76    150.67 o 
 -12  17   3     1644.78     1587.99    176.80 o 
 -11  17   3     1991.24     1803.12    157.85 o 
 -10  17   3       40.35       -6.79     68.88 o 
  -9  17   3      246.33      312.12     86.55 o 
  -8  17   3        4.12       -4.64     70.12 o 
  -7  17   3     1559.77     1571.93     97.27 o 
  -6  17   3      742.53      748.93     75.80 o 
  -5  17   3       36.38       33.49     45.89 o 
  -4  17   3        0.34       45.45     46.25 o 
  -3  17   3       95.50       88.80     51.58 o 
  -2  17   3        6.01       32.37     40.24 o 
  -1  17   3      243.86      230.59     58.12 o 
   0  17   3     3412.01     3364.22    147.23 o 
   1  17   3        0.36      -19.13     39.06 o 
   2  17   3        5.39       30.73     38.69 o 
   3  17   3      412.10      397.77     65.65 o 
 -10  18   3        1.27      -92.58     67.18 o 
  -9  18   3      202.03      224.20     86.39 o 
  -8  18   3        4.33       29.52     41.44 o 
  -7  18   3      255.73      159.99     49.38 o 
  -6  18   3      807.48      871.85     94.17 o 
  -5  18   3     2590.20     2874.75    169.69 o 
  -4  18   3       93.19       98.08     50.19 o 
  -3  18   3      125.79      133.09     47.24 o 
  -2  18   3      393.13      468.75     72.25 o 
  -1  18   3     1819.95     2297.19    123.55 o 
   0  18   3     3108.56     3224.79    148.71 o 
   1  18   3      119.91      146.28     53.59 o 
   2  18   3      110.62      115.13     47.58 o 
  -8  19   3      209.17      219.10     85.48 o 
  -7  19   3      515.17      568.80     81.51 o 
  -6  19   3      637.71      842.31    116.46 o 
  -5  19   3     1621.85     1581.16    176.61 o 
  -4  19   3      639.04      471.40    102.68 o 
  -3  19   3       76.50       44.06     41.37 o 
  -2  19   3      177.23      253.15     55.64 o 
  -1  19   3     2538.64     2912.49    141.64 o 
   3 -20   4       28.60       22.05     37.39 o 
   4 -20   4      357.67      433.42     62.76 o 
   5 -20   4       26.18       99.57     42.35 o 
  -1 -19   4       96.59      220.28     88.18 o 
   0 -19   4      732.56      674.37     75.95 o 
   1 -19   4       34.33      239.59     73.70 o 
   2 -19   4     1586.76     1674.57    102.13 o 
   3 -19   4      131.16      210.12     49.97 o 
   4 -19   4     1233.73     1366.37    248.86 o 
   5 -19   4        6.44       61.18     36.74 o 
   6 -19   4       80.94      133.81     50.22 o 
   7 -19   4     1409.18     1249.94    119.56 o 
   8 -19   4      987.15      993.12    137.31 o 
  -3 -18   4      743.60      788.76    141.43 o 
  -2 -18   4      565.70      551.23     72.02 o 
  -1 -18   4      144.97       78.59     42.57 o 
   0 -18   4      579.14      750.60     69.02 o 
   1 -18   4       82.16      120.65     38.50 o 
   2 -18   4     1759.10     1562.08     87.78 o 
   3 -18   4      847.92      880.48     68.62 o 
   4 -18   4     1790.17     1710.59     93.28 o 
   5 -18   4      264.54      158.67     50.79 o 
   6 -18   4       14.38       75.52     36.01 o 
   7 -18   4     2432.30     2230.51    140.03 o 
   8 -18   4       97.77      103.14     46.88 o 
   9 -18   4       43.60       47.68     54.58 o 
  10 -18   4      173.28      122.59     52.35 o 
  -5 -17   4        2.97       37.33     35.18 o 
  -4 -17   4       12.12       71.21     39.04 o 
  -3 -17   4     2814.33     2677.47    130.09 o 
  -2 -17   4      939.10     1002.01     78.90 o 
  -1 -17   4     2198.41     2272.91     98.50 o 
   0 -17   4      901.98      898.83     73.61 o 
   1 -17   4     1628.54     1739.30     80.78 o 
   2 -17   4     1794.39     1777.13    125.33 o 
   3 -17   4        0.36       45.74     30.57 o 
   4 -17   4      178.34      150.54     34.87 o 
   5 -17   4       98.97       69.60     32.21 o 
   6 -17   4       19.21       13.05     29.51 o 
   7 -17   4     1827.20     1687.11    111.64 o 
   8 -17   4      279.64      351.81     56.27 o 
   9 -17   4      195.82      111.83     47.32 o 
  10 -17   4       70.81       33.09     62.88 o 
  11 -17   4       34.86       78.51     48.58 o 
  -6 -16   4      904.51      959.73    254.08 o 
  -5 -16   4      315.00      291.77     56.32 o 
  -4 -16   4      152.28       93.48     56.88 o 
  -3 -16   4     6527.27     6495.58    173.92 o 
  -2 -16   4        2.75       56.32     36.50 o 
  -1 -16   4       69.22      102.66     34.13 o 
   0 -16   4       83.07       76.92     29.00 o 
   1 -16   4       26.86       40.96     26.15 o 
   2 -16   4     1948.83     2050.67     65.75 o 
   3 -16   4      518.55      515.95     46.48 o 
   4 -16   4      121.21      111.97     37.19 o 
   5 -16   4        0.19       -7.79     26.96 o 
   6 -16   4      141.37       72.66     36.41 o 
   7 -16   4       52.42       33.34     34.78 o 
   8 -16   4     2105.95     2211.49    142.57 o 
   9 -16   4      688.53      629.57     65.41 o 
  10 -16   4      397.97      369.00     58.04 o 
  11 -16   4       31.03       45.96     94.50 o 
  12 -16   4      175.65      147.34     49.70 o 
  -8 -15   4     2380.58     2629.13    107.83 o 
  -7 -15   4        4.21       61.92     39.89 o 
  -6 -15   4      821.35      750.64     83.96 o 
  -5 -15   4      718.96      729.04     73.87 o 
  -4 -15   4      204.73      153.12     46.60 o 
  -3 -15   4     4914.57     4869.32    142.30 o 
  -2 -15   4        6.21        9.15     34.12 o 
  -1 -15   4       86.74       89.08     33.60 o 
   0 -15   4      123.75       72.49     27.62 o 
   1 -15   4     2133.73     1977.48     66.96 o 
   2 -15   4       11.24       13.04     21.25 o 
   3 -15   4     2632.77     2541.78     79.11 o 
   4 -15   4      397.43      467.50     42.80 o 
   5 -15   4      582.12      595.46     50.83 o 
   6 -15   4       79.12       73.62     30.75 o 
   7 -15   4      541.05      481.20     47.27 o 
   8 -15   4     3803.83     3964.64    107.60 o 
   9 -15   4     1861.65     1755.66    184.67 o 
  10 -15   4      763.28      832.89     80.20 o 
  11 -15   4      133.17       56.06     60.98 o 
  12 -15   4       58.04      115.51     74.88 o 
  13 -15   4     1650.24     1416.87     93.91 o 
  -9 -14   4      239.42      308.47     60.52 o 
  -8 -14   4     1467.29     1828.71     92.77 o 
  -7 -14   4      230.64      247.90     42.79 o 
  -6 -14   4      397.03      424.97     64.64 o 
  -5 -14   4        2.80       22.47     28.18 o 
  -4 -14   4      602.16      589.46     59.63 o 
  -3 -14   4      373.38      355.04     54.58 o 
  -2 -14   4      981.53     1057.87     72.42 o 
  -1 -14   4     1583.03     1437.63     60.82 o 
   0 -14   4     2157.09     2055.53     61.85 o 
   1 -14   4     1452.33     1440.19     52.04 o 
   2 -14   4      189.52      156.06     26.95 o 
   3 -14   4     8612.95     8420.08    154.51 o 
   4 -14   4      358.41      386.18     34.55 o 
   5 -14   4     4359.49     4466.22     93.07 o 
   6 -14   4      210.33      183.04     38.51 o 
   7 -14   4       58.17       87.18     42.16 o 
   8 -14   4     1525.12     1599.03     69.85 o 
   9 -14   4     1117.89     1058.79     77.41 o 
  10 -14   4      119.89       78.67     41.61 o 
  11 -14   4      579.95      528.11     61.29 o 
  12 -14   4      161.43      107.31     53.53 o 
  13 -14   4     1457.42     1435.38    113.31 o 
  14 -14   4      640.98      606.91     99.28 o 
 -10 -13   4      412.01      474.40     69.15 o 
  -9 -13   4        5.41        6.39     27.42 o 
  -8 -13   4      599.57      744.54     64.72 o 
  -7 -13   4      672.89      732.10     56.98 o 
  -6 -13   4        1.55       -0.17     24.96 o 
  -5 -13   4     1018.12     1059.69    130.08 o 
  -4 -13   4      177.83      155.59     30.88 o 
  -3 -13   4      426.74      437.23     49.28 o 
  -2 -13   4     3858.10     3556.58    108.56 o 
  -1 -13   4       23.70       29.62     31.15 o 
   0 -13   4     4904.29     4712.60     79.60 o 
   1 -13   4     1576.79     1515.87     57.25 o 
   2 -13   4      465.16      424.10     34.67 o 
   3 -13   4    10463.45    10119.74    152.84 o 
   4 -13   4       52.68       71.69     22.66 o 
   5 -13   4     2278.33     2510.85     85.83 o 
   6 -13   4      122.23       71.77     27.22 o 
   7 -13   4     2411.65     2455.77     83.34 o 
   8 -13   4     2309.19     2381.44     77.14 o 
   9 -13   4        4.79      -10.82     33.04 o 
  10 -13   4       35.66       24.03     25.20 o 
  11 -13   4      778.62      831.75     68.62 o 
  12 -13   4       71.11       13.42     41.40 o 
  13 -13   4        1.81       48.27     42.45 o 
  14 -13   4      968.13     1015.06     88.45 o 
 -10 -12   4       79.77      164.29     48.93 o 
  -9 -12   4      116.57      102.06     34.67 o 
  -8 -12   4      207.43      205.98     46.44 o 
  -7 -12   4     3389.27     3271.45     97.48 o 
  -6 -12   4      726.74      700.85     52.83 o 
  -5 -12   4     2154.65     2174.37     83.83 o 
  -4 -12   4      173.79      153.45     28.96 o 
  -3 -12   4        3.41        3.21     19.45 o 
  -2 -12   4    10086.22     9792.29    164.67 o 
  -1 -12   4     1044.46     1027.49     38.79 o 
   0 -12   4     8814.24     8322.12    111.80 o 
   1 -12   4      243.18      198.90     20.80 o 
   2 -12   4       93.87       73.66     16.76 o 
   3 -12   4     2681.54     2583.07     53.18 o 
   4 -12   4      306.28      352.65     34.11 o 
   5 -12   4       36.19       21.86     18.48 o 
   6 -12   4       58.90       30.68     20.37 o 
   7 -12   4      976.05      876.28     73.01 o 
   8 -12   4      863.40      874.92     52.56 o 
   9 -12   4      664.88      625.39     57.53 o 
  10 -12   4      622.10      692.27     46.22 o 
  11 -12   4     4240.09     4408.58    101.03 o 
  12 -12   4       59.81       11.88     57.66 o 
  13 -12   4        0.26      -46.37     38.49 o 
  14 -12   4     1385.20     1270.38    239.24 o 
 -11 -11   4       87.35       44.84     39.04 o 
 -10 -11   4     1109.86     1283.34    105.40 o 
  -9 -11   4        4.87       -0.21     20.90 o 
  -8 -11   4       91.80       99.65     28.66 o 
  -7 -11   4     2780.79     2711.67     86.87 o 
  -6 -11   4      682.11      669.44     50.30 o 
  -5 -11   4     3458.86     3377.32     90.44 o 
  -4 -11   4     1294.06     1335.95     59.98 o 
  -3 -11   4     1627.31     1503.83     57.30 o 
  -2 -11   4     3799.43     3892.02     62.03 o 
  -1 -11   4       38.94       43.64     15.89 o 
   0 -11   4        6.16        7.83     13.73 o 
   1 -11   4     1333.92     1420.73     48.32 o 
   2 -11   4      218.20      216.93     19.28 o 
   3 -11   4      832.73      843.52     32.26 o 
   4 -11   4       32.20      103.04     18.52 o 
   5 -11   4      758.99      631.91     59.94 o 
   6 -11   4     1505.43     1525.37     58.47 o 
   7 -11   4       69.55       26.93     33.33 o 
   8 -11   4      445.63      430.73     38.46 o 
   9 -11   4     1439.14     1449.25     55.15 o 
  10 -11   4      174.96      213.00     30.51 o 
  11 -11   4     1638.31     1716.00     66.02 o 
  12 -11   4       51.52       89.53     41.55 o 
  13 -11   4       32.15      -37.32     25.71 o 
  14 -11   4     2982.37     3262.29    124.82 o 
  15 -11   4       16.96       57.68     45.52 o 
 -12 -10   4     1636.54     1942.67    150.63 o 
 -11 -10   4        1.87      -32.54     44.52 o 
 -10 -10   4     3914.35     4062.03    103.46 o 
  -9 -10   4        4.40       -6.49     26.04 o 
  -8 -10   4      832.99      700.63     52.28 o 
  -7 -10   4     2291.01     2177.55     74.90 o 
  -6 -10   4       62.23       65.51     22.43 o 
  -5 -10   4     1432.33     1324.98     61.95 o 
  -4 -10   4      768.81      790.71     47.56 o 
  -3 -10   4     1062.80     1042.13     39.22 o 
  -2 -10   4     4930.39     4628.43     66.79 o 
  -1 -10   4     2652.06     2757.60     48.46 o 
   0 -10   4     2362.46     2423.67     50.59 o 
   1 -10   4     7220.52     7324.38     89.71 o 
   2 -10   4      762.64      798.65     29.56 o 
   3 -10   4       36.09       58.05     15.48 o 
   4 -10   4    10128.10    10047.84    132.41 o 
   5 -10   4      315.29      336.07     25.89 o 
   6 -10   4     5674.34     5498.87     98.72 o 
   7 -10   4      188.31      251.65     27.04 o 
   8 -10   4      359.79      300.34     33.82 o 
   9 -10   4     5261.99     5176.36    100.51 o 
  10 -10   4      541.38      587.58     40.69 o 
  11 -10   4     2690.47     2892.50     77.81 o 
  12 -10   4       74.94       22.56     20.24 o 
  13 -10   4       10.58       62.82     30.87 o 
  14 -10   4      421.89      395.33     61.36 o 
  15 -10   4       55.75       52.44     64.46 o 
 -13  -9   4        8.74       93.27     68.90 o 
 -12  -9   4     2074.76     2373.40    121.23 o 
 -11  -9   4      278.49      394.83     40.93 o 
 -10  -9   4     1619.15     1623.72     65.32 o 
  -9  -9   4       31.10       46.24     24.35 o 
  -8  -9   4     1257.16     1322.39     67.22 o 
  -7  -9   4     3438.32     3317.40     98.98 o 
  -6  -9   4      671.05      579.60     42.95 o 
  -5  -9   4      749.19      849.94     48.15 o 
  -4  -9   4     3839.98     3725.52     76.00 o 
  -3  -9   4        2.08       -6.61     18.76 o 
  -2  -9   4      770.13      768.62     27.06 o 
  -1  -9   4     5680.33     5380.25     70.25 o 
   0  -9   4     1683.76     1710.43     40.28 o 
   1  -9   4    19098.20    19207.68    202.96 o 
   2  -9   4       25.26       30.79     16.26 o 
   3  -9   4       47.62       54.14     16.84 o 
   4  -9   4    21159.86    20385.15    250.58 o 
   5  -9   4       39.45       27.52     15.87 o 
   6  -9   4     6080.49     6024.64    102.59 o 
   7  -9   4     1616.12     1465.83     49.13 o 
   8  -9   4      206.91      269.27     26.13 o 
   9  -9   4      798.59      759.12     42.32 o 
  10  -9   4     2070.41     2015.45     62.09 o 
  11  -9   4      514.97      370.69     38.84 o 
  12  -9   4      412.61      500.51     42.71 o 
  13  -9   4      214.88      204.19     37.70 o 
  14  -9   4        8.35       16.98     36.07 o 
  15  -9   4      358.46      408.78     61.90 o 
 -13  -8   4        2.61       59.38     36.29 o 
 -12  -8   4      740.56      743.54     53.17 o 
 -11  -8   4      715.68      828.11     54.13 o 
 -10  -8   4      293.32      258.05     34.80 o 
  -9  -8   4      154.59      110.08     28.10 o 
  -8  -8   4      224.03      232.55     31.76 o 
  -7  -8   4     2012.88     1822.18     64.08 o 
  -6  -8   4     6351.38     6499.46    139.94 o 
  -5  -8   4       41.12       65.41     27.27 o 
  -4  -8   4    12011.10    11811.29    150.38 o 
  -3  -8   4     4064.72     3866.88     60.55 o 
  -2  -8   4      456.25      427.62     20.81 o 
  -1  -8   4     6884.88     6760.06     86.42 o 
   0  -8   4     3354.82     3301.84     52.91 o 
   1  -8   4    23611.06    23815.89    264.35 o 
   2  -8   4     1862.92     1787.90     41.37 o 
   3  -8   4     2745.45     2537.00     48.92 o 
   4  -8   4    11933.35    11625.29    152.42 o 
   5  -8   4      192.80      178.19     18.16 o 
   6  -8   4     1453.29     1259.47     46.46 o 
   7  -8   4      328.90      359.66     29.63 o 
   8  -8   4     5527.72     5333.10     89.36 o 
   9  -8   4      202.43      177.06     25.84 o 
  10  -8   4      756.89      793.74     47.97 o 
  11  -8   4      270.34      295.40     33.12 o 
  12  -8   4     2854.14     2919.85     79.63 o 
  13  -8   4      166.06      116.87     49.39 o 
  14  -8   4        9.16       50.42     38.59 o 
  15  -8   4     1183.77      980.48     86.52 o 
 -14  -7   4      626.96      557.83    116.27 o 
 -13  -7   4      499.29      604.97     63.53 o 
 -12  -7   4       10.03       14.49     25.11 o 
 -11  -7   4      527.46      563.84     46.52 o 
 -10  -7   4        3.29        6.23     28.82 o 
  -9  -7   4     3222.30     3362.98    108.24 o 
  -8  -7   4        2.94       10.88     17.54 o 
  -7  -7   4     2777.31     2741.68     75.61 o 
  -6  -7   4    10760.43    10738.67    174.53 o 
  -5  -7   4     1990.31     1962.28     49.75 o 
  -4  -7   4     6790.16     7073.83    136.49 o 
  -3  -7   4     1110.37     1085.15     26.59 o 
  -2  -7   4     2185.39     2563.10     47.25 o 
  -1  -7   4     5882.67     5499.51     71.41 o 
   0  -7   4      931.53      915.56     28.36 o 
   1  -7   4    10447.57     9493.23    118.06 o 
   2  -7   4        0.82        8.29      9.91 o 
   3  -7   4    15371.73    14952.65    188.86 o 
   4  -7   4      923.72      847.59     32.16 o 
   5  -7   4      923.46      873.31     34.34 o 
   6  -7   4      164.38      194.50     22.71 o 
   7  -7   4     3833.65     3770.32     68.71 o 
   8  -7   4       70.61       77.90     18.82 o 
   9  -7   4       90.96       55.56     19.44 o 
  10  -7   4     2943.90     3039.87     67.69 o 
  11  -7   4      405.50      487.70     38.24 o 
  12  -7   4     8664.62     8730.86    179.65 o 
  13  -7   4      285.46      317.89     61.84 o 
  14  -7   4      163.93      189.17     41.08 o 
  15  -7   4     2052.21     1975.23    189.72 o 
  16  -7   4       55.14       23.49     50.08 o 
 -14  -6   4     1525.65     1430.55     87.55 o 
 -13  -6   4      467.54      448.18     53.02 o 
 -12  -6   4       15.06       -3.49     23.84 o 
 -11  -6   4     2327.03     2268.12     72.85 o 
 -10  -6   4      284.49      280.44     33.33 o 
  -9  -6   4     8968.58     8881.97    189.93 o 
  -8  -6   4      157.42      221.34     28.54 o 
  -7  -6   4      153.25      147.23     23.97 o 
  -6  -6   4     4135.25     4228.38     71.79 o 
  -5  -6   4      607.25      661.67     26.34 o 
  -4  -6   4    14147.54    13821.10    221.69 o 
  -3  -6   4      144.11      202.79     13.89 o 
  -2  -6   4     1702.15     1753.60     33.44 o 
  -1  -6   4     3916.26     3935.20     65.26 o 
   0  -6   4       48.48       47.83      8.62 o 
   1  -6   4     1311.73     1302.27     30.29 o 
   2  -6   4     5454.76     5503.82     81.89 o 
   3  -6   4     2199.57     1867.08     40.88 o 
   4  -6   4     1199.86     1285.46     34.35 o 
   5  -6   4     2393.13     2638.42     53.65 o 
   6  -6   4       19.53       62.10     18.21 o 
   7  -6   4    25396.90    25079.55    283.02 o 
   8  -6   4        2.84       12.41     14.56 o 
   9  -6   4     1193.93     1117.43     40.40 o 
  10  -6   4     1416.37     1454.93     48.00 o 
  11  -6   4       47.06      100.11     44.66 o 
  12  -6   4     3548.82     3533.33     99.14 o 
  13  -6   4      161.39      174.79     38.17 o 
  14  -6   4      647.07      749.58    117.42 o 
  15  -6   4      639.04      721.61    154.21 o 
  16  -6   4       43.89        3.41     41.80 o 
 -15  -5   4      235.67      290.40     88.69 o 
 -14  -5   4     2667.16     2654.49    156.75 o 
 -13  -5   4       91.01       63.71     34.90 o 
 -12  -5   4        4.77       12.98     24.73 o 
 -11  -5   4     3541.64     3423.27     87.47 o 
 -10  -5   4      590.94      558.24     40.83 o 
  -9  -5   4     5206.08     5154.95    130.22 o 
  -8  -5   4       80.21       16.33     32.76 o 
  -7  -5   4     3216.47     2990.63     57.35 o 
  -6  -5   4     3871.54     3939.74     57.32 o 
  -5  -5   4     2296.29     2081.01     37.93 o 
  -4  -5   4     3644.85     3618.59     53.95 o 
  -3  -5   4     5872.03     5661.79     69.97 o 
  -2  -5   4      135.08       62.68     10.32 o 
  -1  -5   4     1027.84      965.22     26.79 o 
   0  -5   4     9732.89    10701.66    160.62 o 
   1  -5   4      564.27      551.20     27.98 o 
   2  -5   4    41429.31    41788.72    817.46 o 
   3  -5   4     3106.93     3206.06     62.30 o 
   4  -5   4     3106.70     2877.57     57.09 o 
   5  -5   4    13523.29    13372.72    170.92 o 
   6  -5   4      111.13      158.75     17.34 o 
   7  -5   4    16421.00    15996.67    207.81 o 
   8  -5   4      231.26      302.72     24.58 o 
   9  -5   4       29.21       32.43     17.64 o 
  10  -5   4     4451.18     4267.89     86.09 o 
  11  -5   4      230.80      261.75     35.33 o 
  12  -5   4      588.60      544.86     62.81 o 
  13  -5   4      744.71      709.14    111.54 o 
  14  -5   4      185.42      267.82     63.70 o 
  15  -5   4       55.81       86.28     69.27 o 
  16  -5   4      112.66       30.93     45.45 o 
 -15  -4   4      905.40      924.53    166.55 o 
 -14  -4   4     4128.63     4561.48    219.91 o 
 -13  -4   4      762.21      752.69     61.78 o 
 -12  -4   4       94.39      128.22     34.60 o 
 -11  -4   4        4.63       -3.89     19.79 o 
 -10  -4   4      521.57      561.63     50.68 o 
  -9  -4   4      768.62      792.37     42.55 o 
  -8  -4   4     4915.67     4856.98     97.52 o 
  -7  -4   4     2382.51     2306.43     44.89 o 
  -6  -4   4     1160.56     1032.47     27.26 o 
  -5  -4   4      714.46      811.85     24.30 o 
  -4  -4   4      458.99      495.31     19.55 o 
  -3  -4   4    28559.86    28387.35    445.59 o 
  -2  -4   4     1094.31     1234.79     27.27 o 
  -1  -4   4       58.28      114.43     12.56 o 
   0  -4   4    13550.38    14444.50    204.19 o 
   1  -4   4       35.78       65.00     13.50 o 
   2  -4   4    41354.35    41988.57    639.43 o 
   3  -4   4      297.05      197.12     20.03 o 
   4  -4   4      546.16      712.05     30.44 o 
   5  -4   4     7690.20     7576.57    102.92 o 
   6  -4   4      535.84      614.78     34.82 o 
   7  -4   4     3210.63     3138.83     59.15 o 
   8  -4   4       16.77       -6.01     16.32 o 
   9  -4   4      546.53      617.64     33.61 o 
  10  -4   4       38.97      105.17     25.89 o 
  11  -4   4      143.28       93.14     27.00 o 
  12  -4   4      210.27      249.03     49.14 o 
  13  -4   4      685.33      622.94     55.02 o 
  14  -4   4      162.14      241.48     68.58 o 
  15  -4   4     1243.19     1281.24     94.64 o 
  16  -4   4      521.45      538.24     70.19 o 
 -15  -3   4       34.03        2.50     35.33 o 
 -14  -3   4     1910.56     2080.64    161.98 o 
 -13  -3   4      529.80      520.65     52.44 o 
 -12  -3   4      632.77      684.06     54.45 o 
 -11  -3   4        0.36       27.78     18.69 o 
 -10  -3   4      426.41      441.97     34.13 o 
  -9  -3   4      492.29      484.52     29.96 o 
  -8  -3   4     9080.62     9175.36    102.72 o 
  -7  -3   4     1252.70     1254.20     33.14 o 
  -6  -3   4     4993.05     4982.13     68.39 o 
  -5  -3   4     8125.84     8136.08    150.97 o 
  -4  -3   4      658.85      589.75     24.43 o 
  -3  -3   4    40205.96    39657.31    453.63 o 
  -2  -3   4        7.00       32.03     10.33 o 
  -1  -3   4    23803.98    25492.54    305.34 o 
   0  -3   4      353.37      469.41     23.19 o 
   1  -3   4    11271.99    10944.87    535.48 o 
   2  -3   4    27454.04    28809.76    443.27 o 
   3  -3   4      355.49      392.89     24.03 o 
   4  -3   4     3460.39     3442.52     66.99 o 
   5  -3   4      556.12      596.83     25.21 o 
   6  -3   4      535.79      626.59     28.74 o 
   7  -3   4      690.53      709.94     31.72 o 
   8  -3   4    12761.13    12700.86    163.04 o 
   9  -3   4     6019.10     6034.27    162.77 o 
  10  -3   4      816.90      816.16     49.30 o 
  11  -3   4      786.34      762.54     57.50 o 
  12  -3   4       18.93      109.10     32.28 o 
  13  -3   4     1758.14     1847.29     79.74 o 
  14  -3   4        0.81      123.63     37.67 o 
  15  -3   4      149.84      141.42     49.53 o 
 -16  -2   4      202.71      343.44    101.54 o 
 -15  -2   4       98.65      114.53     44.18 o 
 -14  -2   4       24.99        5.98     30.86 o 
 -13  -2   4     3101.73     3178.08    100.98 o 
 -12  -2   4        0.55       47.17     28.01 o 
 -11  -2   4       56.89       28.39     23.87 o 
 -10  -2   4      492.78      569.82     34.65 o 
  -9  -2   4      823.98      795.00     33.74 o 
  -8  -2   4    22898.15    23257.76    221.83 o 
  -7  -2   4     2496.77     2723.31     43.31 o 
  -6  -2   4     6036.81     6024.59     75.61 o 
  -5  -2   4     9590.07     9609.17    125.14 o 
  -4  -2   4     1988.80     2092.76     43.70 o 
  -3  -2   4    10744.93    11853.64    227.85 o 
  -2  -2   4        3.69       16.12     10.09 o 
  -1  -2   4     1814.52     2303.02     39.88 o 
   0  -2   4    19660.63    22899.69    304.41 o 
   1  -2   4       14.46       24.55      8.69 o 
   2  -2   4     7349.40     7372.97    295.49 o 
   3  -2   4    36267.30    36783.32    559.06 o 
   4  -2   4    12633.19    12953.93    186.67 o 
   5  -2   4    16987.46    16814.77    213.40 o 
   6  -2   4     7223.37     6930.75     87.99 o 
   7  -2   4     2504.90     2205.32     44.47 o 
   8  -2   4    16797.73    16340.06    218.06 o 
   9  -2   4      510.70      495.89     38.67 o 
  10  -2   4      210.73      206.25     34.12 o 
  11  -2   4     3058.23     2935.70     97.12 o 
  12  -2   4      148.67      213.59     32.54 o 
  13  -2   4     4343.28     4420.89    107.25 o 
  14  -2   4       97.45      128.86     37.26 o 
  15  -2   4       46.01      -11.18     66.88 o 
 -16  -1   4      174.58       66.69     38.94 o 
 -15  -1   4      273.85      264.58     44.98 o 
 -14  -1   4      241.11      248.57     42.80 o 
 -13  -1   4     3407.44     3592.88    126.61 o 
 -12  -1   4       58.55       67.78     23.91 o 
 -11  -1   4      706.63      810.21     44.29 o 
 -10  -1   4     8504.39     8325.96    114.74 o 
  -9  -1   4      207.65      270.95     21.28 o 
  -8  -1   4     6597.86     6606.20     78.55 o 
  -7  -1   4      329.35      343.98     19.94 o 
  -6  -1   4      105.92       78.82     12.55 o 
  -5  -1   4      800.92      747.65     25.04 o 
  -4  -1   4      340.60      231.50     17.07 o 
  -3  -1   4     8335.63     9247.75    259.61 o 
  -2  -1   4     9863.96    11074.43    179.54 o 
  -1  -1   4     5993.45     6484.28    136.16 o 
   0  -1   4    12030.74    12136.95    148.15 o 
   1  -1   4       86.33       85.14      9.02 o 
   2  -1   4    11843.38    13288.59    181.75 o 
   3  -1   4    33803.65    34607.05    453.46 o 
   4  -1   4     3675.18     4109.37     82.37 o 
   5  -1   4     2593.00     2848.10     52.67 o 
   6  -1   4     3313.34     3046.63     57.16 o 
   7  -1   4     1229.83     1329.79     41.84 o 
   8  -1   4    19149.90    19063.94    278.01 o 
   9  -1   4      548.88      521.93     55.95 o 
  10  -1   4      335.33      359.24     47.25 o 
  11  -1   4      190.32      172.71     36.83 o 
  12  -1   4        6.94       -6.20     30.22 o 
  13  -1   4     1491.34     1454.25     64.31 o 
  14  -1   4      573.69      654.14     70.97 o 
  15  -1   4      104.18      169.80     49.96 o 
 -16   0   4      835.96      879.75    131.33 o 
 -15   0   4      593.08      593.53     63.69 o 
 -14   0   4      730.12      794.21     60.85 o 
 -13   0   4     5397.10     5347.00    115.58 o 
 -12   0   4       93.49      136.96     27.95 o 
 -11   0   4      106.59      104.93     28.08 o 
 -10   0   4      639.95      631.19     36.71 o 
  -9   0   4      140.38      145.09     17.00 o 
  -8   0   4     7838.83     7285.17     90.86 o 
  -7   0   4      112.44      148.05     15.46 o 
  -6   0   4     2130.71     2236.26     42.03 o 
  -5   0   4     2005.52     2251.96     54.95 o 
  -4   0   4     3382.72     3801.72     71.19 o 
  -3   0   4     1407.01     1520.56     42.09 o 
  -2   0   4    24861.38    27032.58    409.36 o 
  -1   0   4     2740.14     2776.04     52.66 o 
   0   0   4     2928.85     3214.13     58.60 o 
   1   0   4     3612.13     3790.56     47.54 o 
   2   0   4     1954.41     2072.41     33.54 o 
   3   0   4    55122.41    55990.16    833.10 o 
   4   0   4    15492.46    15962.14    284.00 o 
   5   0   4     1509.39     1225.79     33.74 o 
   6   0   4     6917.66     6965.77    186.46 o 
   7   0   4      241.44      244.58     26.51 o 
   8   0   4     3283.50     3417.17     95.65 o 
   9   0   4      194.00      250.70     35.51 o 
  10   0   4      516.71      435.39     46.59 o 
  11   0   4      275.83      207.49     38.94 o 
  12   0   4     1915.03     1865.95     86.77 o 
  13   0   4      334.33      432.63     55.87 o 
  14   0   4     1429.65     1593.28    133.35 o 
  15   0   4        0.46       18.27     38.80 o 
 -16   1   4       82.62       92.22     61.69 o 
 -15   1   4      143.86      297.77     49.52 o 
 -14   1   4      579.95      599.46     60.27 o 
 -13   1   4     2733.61     2803.35     89.92 o 
 -12   1   4      791.91      969.75     46.19 o 
 -11   1   4     1023.31     1038.11     46.29 o 
 -10   1   4     1033.10      978.67     37.73 o 
  -9   1   4        9.65       34.02     13.40 o 
  -8   1   4     1404.12     1495.21     39.85 o 
  -7   1   4    10003.32     9943.38    123.09 o 
  -6   1   4      515.20      529.12     23.14 o 
  -5   1   4     5229.07     5661.28     89.70 o 
  -4   1   4      122.37      160.22     13.90 o 
  -3   1   4     5611.07     6762.44    136.29 o 
  -2   1   4    49012.03    56722.18   1480.07 o 
  -1   1   4      704.79      975.07     25.75 o 
   0   1   4     7259.19     7727.42    136.23 o 
   1   1   4     6343.94     6564.12    106.76 o 
   2   1   4    15385.41    15707.79    239.84 o 
   3   1   4    11709.60    10885.70    147.02 o 
   4   1   4     3304.53     3570.50     59.04 o 
   5   1   4        6.13       18.51      7.00 o 
   6   1   4       75.47       66.24     18.79 o 
   7   1   4     1052.98      982.34     47.45 o 
   8   1   4        6.79        7.48     23.49 o 
   9   1   4     1984.69     2018.67     78.31 o 
  10   1   4      768.48      748.58     58.84 o 
  11   1   4     1238.11     1337.85     80.66 o 
  12   1   4      292.26      281.73     47.75 o 
  13   1   4       13.87       66.21     57.55 o 
  14   1   4     2689.62     2991.76    102.77 o 
  15   1   4        1.62      129.68     39.28 o 
 -16   2   4       21.80       41.73     46.94 o 
 -15   2   4       16.12       -1.05     28.78 o 
 -14   2   4      192.20      193.79     36.56 o 
 -13   2   4     1060.84     1073.33     50.78 o 
 -12   2   4     2901.42     2875.69    141.50 o 
 -11   2   4        6.89       32.70     18.31 o 
 -10   2   4     6067.71     5950.58     92.63 o 
  -9   2   4        1.05        5.98     15.95 o 
  -8   2   4      848.48      848.29     32.04 o 
  -7   2   4    22770.33    23994.09    295.61 o 
  -6   2   4     3158.42     3047.87     50.48 o 
  -5   2   4     9153.39    10161.83    132.47 o 
  -4   2   4     2116.49     2481.85     46.20 o 
  -3   2   4     4657.60     5027.47    161.42 o 
  -2   2   4    39513.44    45368.65   1689.77 o 
  -1   2   4      730.72      623.73     26.31 o 
   0   2   4      880.06      768.67     26.74 o 
   1   2   4     2098.91     2452.49     53.20 o 
   2   2   4      500.31      718.99     55.73 o 
   3   2   4     6389.96     6499.12    216.98 o 
   4   2   4     3431.42     3481.34    125.69 o 
   5   2   4      666.08      840.44     47.43 o 
   6   2   4     2922.32     3083.30    136.52 o 
   7   2   4      987.62     1008.89     47.91 o 
   8   2   4      353.17      358.46     35.56 o 
   9   2   4     4815.16     4676.78    123.17 o 
  10   2   4        9.46      -43.03     25.23 o 
  11   2   4     3014.20     3051.68    108.24 o 
  12   2   4     1811.45     1744.08     95.37 o 
  13   2   4        0.69       29.79     37.49 o 
  14   2   4     1720.41     1761.85     81.83 o 
 -17   3   4      146.15      210.98     63.80 o 
 -16   3   4      130.94      187.34     40.00 o 
 -15   3   4      983.90      923.72    116.37 o 
 -14   3   4      310.99      305.52     37.95 o 
 -13   3   4        2.64       -2.47     26.81 o 
 -12   3   4     7147.92     6894.55    152.69 o 
 -11   3   4     1423.37     1399.47     45.54 o 
 -10   3   4     2590.45     2579.31     56.18 o 
  -9   3   4     3781.23     3731.95     67.22 o 
  -8   3   4     4549.10     4337.27     70.65 o 
  -7   3   4    23325.55    23243.57    287.50 o 
  -6   3   4     5781.75     5984.18     79.89 o 
  -5   3   4     2404.16     2644.08     43.30 o 
  -4   3   4     4036.66     4741.48     89.51 o 
  -3   3   4     7751.20     7823.31    110.33 o 
  -2   3   4     6517.44     7951.44    133.97 o 
  -1   3   4    24269.95    26611.68    406.21 o 
   0   3   4      314.09      344.41     20.87 o 
   1   3   4      131.57       69.26     12.46 o 
   2   3   4     2451.10     2190.85    102.03 o 
   3   3   4    10441.54    10658.02    180.64 o 
   4   3   4    29417.00    29380.25    449.05 o 
   5   3   4      449.63      572.80     53.02 o 
   6   3   4    17224.88    17066.39    304.85 o 
   7   3   4      105.83      107.27     24.05 o 
   8   3   4      925.80      876.24     48.60 o 
   9   3   4     6652.27     6498.37    182.45 o 
  10   3   4       39.21       55.24     32.18 o 
  11   3   4     1108.43     1214.35     79.95 o 
  12   3   4      824.55      749.28     91.97 o 
  13   3   4       26.66      127.66     74.77 o 
  14   3   4     1024.67     1054.12    100.45 o 
 -17   4   4     1839.49     1761.97    100.95 o 
 -16   4   4        9.32       76.79     43.67 o 
 -15   4   4     1349.07     1350.75     76.94 o 
 -14   4   4      215.53      241.26     51.67 o 
 -13   4   4       39.92      121.10     28.38 o 
 -12   4   4     4167.78     4382.08     82.59 o 
 -11   4   4     2403.09     2284.66     61.44 o 
 -10   4   4      214.08      294.39     28.18 o 
  -9   4   4     2044.25     2017.27     48.08 o 
  -8   4   4      952.29      928.96     32.77 o 
  -7   4   4     1928.26     2100.83     43.06 o 
  -6   4   4      234.77      362.57     18.95 o 
  -5   4   4     5683.54     6129.48     78.88 o 
  -4   4   4     1557.40     1630.89     46.09 o 
  -3   4   4    16923.44    18522.41    295.16 o 
  -2   4   4      970.13     1073.80     35.38 o 
  -1   4   4    27084.05    29390.28    450.94 o 
   0   4   4      714.99      635.08     27.82 o 
   1   4   4    21948.99    21356.92    380.40 o 
   2   4   4     9692.37     9160.14    117.40 o 
   3   4   4      566.55      467.14     30.96 o 
   4   4   4     5936.95     5931.35    145.59 o 
   5   4   4      492.93      537.24     49.72 o 
   6   4   4     3374.45     3522.83     82.50 o 
   7   4   4      989.84      926.84     48.60 o 
   8   4   4     2996.48     2837.20     77.78 o 
   9   4   4     6897.34     6802.03    134.72 o 
  10   4   4        9.91       41.46     31.08 o 
  11   4   4       13.90       57.70     34.97 o 
  12   4   4      527.75      571.48     64.80 o 
  13   4   4       99.66       42.17     71.38 o 
  14   4   4      144.64      215.62     79.95 o 
 -17   5   4     2636.23     2841.16    207.75 o 
 -16   5   4      264.09      159.36     54.22 o 
 -15   5   4      159.43      109.71     41.23 o 
 -14   5   4      242.99      250.38     45.87 o 
 -13   5   4      810.53      830.69     50.75 o 
 -12   5   4     1132.63     1248.14     88.18 o 
 -11   5   4      153.65      156.98     22.04 o 
 -10   5   4      307.52      328.24     26.26 o 
  -9   5   4      108.77      136.84     19.32 o 
  -8   5   4     3056.20     2890.43     56.31 o 
  -7   5   4      510.23      626.45     23.35 o 
  -6   5   4     2697.48     3006.57     51.02 o 
  -5   5   4       39.01       71.17     13.66 o 
  -4   5   4    10549.58    10156.25    122.29 o 
  -3   5   4     9690.03     9428.06    135.15 o 
  -2   5   4      142.08      168.14     15.60 o 
  -1   5   4    17268.48    16191.87    262.52 o 
   0   5   4        7.16       35.80     13.01 o 
   1   5   4    11523.79    10856.43    127.36 o 
   2   5   4      623.57      508.25     18.08 o 
   3   5   4     3999.74     3647.63     68.66 o 
   4   5   4     5107.76     5204.36     99.42 o 
   5   5   4     8976.76     8916.45    148.47 o 
   6   5   4       50.90       98.30     19.70 o 
   7   5   4       77.56       49.98     22.72 o 
   8   5   4     1169.95     1096.92     56.61 o 
   9   5   4     1070.43     1106.66     79.40 o 
  10   5   4     1116.36     1134.10    106.11 o 
  11   5   4        3.44       25.99     36.89 o 
  12   5   4     2315.95     2316.40    121.65 o 
  13   5   4      262.13       99.91     66.09 o 
 -17   6   4      633.18      664.52     90.39 o 
 -16   6   4       38.26       66.35     66.46 o 
 -15   6   4      197.38      233.91     85.21 o 
 -14   6   4       99.70       50.07     38.54 o 
 -13   6   4      572.69      601.50     53.55 o 
 -12   6   4      409.30      432.84     65.07 o 
 -11   6   4     1681.29     1626.22     57.34 o 
 -10   6   4       43.15       84.19     17.92 o 
  -9   6   4     6150.94     6052.81     91.58 o 
  -8   6   4      607.92      646.80     27.63 o 
  -7   6   4     3916.09     3817.89     54.03 o 
  -6   6   4    14962.69    14880.41    169.43 o 
  -5   6   4       30.51       71.28     12.87 o 
  -4   6   4    17021.64    17052.41    207.96 o 
  -3   6   4     6282.55     6466.06     79.19 o 
  -2   6   4     2395.15     2820.59     58.17 o 
  -1   6   4    14274.10    14214.00    166.55 o 
   0   6   4     3970.25     3746.49     50.71 o 
   1   6   4      965.30     1011.05     24.61 o 
   2   6   4      312.60      387.14     16.48 o 
   3   6   4        2.71       17.36      7.54 o 
   4   6   4     1493.17     1607.03     57.03 o 
   5   6   4     2935.56     2843.59     77.51 o 
   6   6   4        4.22       43.52     18.80 o 
   7   6   4     4843.05     4540.99    103.23 o 
   8   6   4       87.08       87.70     25.69 o 
   9   6   4      524.06      542.85     45.76 o 
  10   6   4     1994.75     2093.44    110.51 o 
  11   6   4      829.62     1015.74    103.34 o 
  12   6   4     2215.16     2173.96    170.42 o 
  13   6   4       22.60       82.19     66.58 o 
 -17   7   4       42.78       30.31     46.35 o 
 -16   7   4        3.37       16.60     40.66 o 
 -15   7   4      282.11      245.46     56.12 o 
 -14   7   4     2775.75     2484.24     98.55 o 
 -13   7   4        0.13        8.91     55.30 o 
 -12   7   4      671.27      705.54     55.90 o 
 -11   7   4     2633.07     2778.36     91.07 o 
 -10   7   4      655.38      661.92     53.94 o 
  -9   7   4     5628.84     5991.22     84.51 o 
  -8   7   4      301.29      351.89     20.30 o 
  -7   7   4     4642.08     4876.67     67.31 o 
  -6   7   4    12232.43    12460.37    138.54 o 
  -5   7   4     5114.48     5248.70     91.03 o 
  -4   7   4     2562.81     2654.77     63.92 o 
  -3   7   4      109.13       87.67     14.12 o 
  -2   7   4      851.74      803.22     24.81 o 
  -1   7   4     3896.26     3596.61     51.37 o 
   0   7   4        4.02        3.84      9.54 o 
   1   7   4       59.27       64.16     11.06 o 
   2   7   4     1455.22     1418.15     31.50 o 
   3   7   4      917.35      860.50     48.43 o 
   4   7   4      315.58      369.33     35.62 o 
   5   7   4     6731.42     6533.58    111.28 o 
   6   7   4        9.83       31.05     20.64 o 
   7   7   4     4606.36     4381.68    103.67 o 
   8   7   4       41.20       16.37     25.54 o 
   9   7   4      363.49      354.95     41.37 o 
  10   7   4     1690.63     1679.95     86.64 o 
  11   7   4     1075.10      995.87    233.59 o 
  12   7   4     2811.75     3046.84    201.53 o 
 -16   8   4      720.82      723.89     69.09 o 
 -15   8   4      760.84      877.42     71.72 o 
 -14   8   4     4550.30     4761.23    146.20 o 
 -13   8   4      312.64      258.00     46.60 o 
 -12   8   4       27.49       -4.02     31.11 o 
 -11   8   4     2944.50     3109.50     97.24 o 
 -10   8   4     1519.54     1512.39     81.18 o 
  -9   8   4      555.84      624.33     43.66 o 
  -8   8   4      150.50      157.05     20.92 o 
  -7   8   4     1024.64     1192.31     40.69 o 
  -6   8   4     4975.86     5321.61     79.22 o 
  -5   8   4      224.00      210.78     17.55 o 
  -4   8   4     3311.17     3117.53     51.23 o 
  -3   8   4     8324.33     8007.94     96.72 o 
  -2   8   4      730.92      841.41     25.92 o 
  -1   8   4      233.09      201.69     24.04 o 
   0   8   4     5913.10     5633.48     72.69 o 
   1   8   4     1079.21     1096.03     33.80 o 
   2   8   4     3859.53     3873.55     71.03 o 
   3   8   4       59.56       63.16     20.63 o 
   4   8   4     1013.02     1013.34     44.34 o 
   5   8   4     4442.36     4342.70     89.30 o 
   6   8   4       32.09        2.29     19.31 o 
   7   8   4     1155.06     1239.56     64.19 o 
   8   8   4      401.11      420.09     46.65 o 
   9   8   4      914.27      879.37     72.27 o 
  10   8   4     2152.55     2217.33    144.20 o 
  11   8   4      561.49      474.69    108.00 o 
  12   8   4      263.14      340.65     95.17 o 
 -16   9   4     1776.17     1899.90     97.02 o 
 -15   9   4      816.03      689.47     64.85 o 
 -14   9   4      907.51     1029.69     74.39 o 
 -13   9   4      124.16      103.98     41.15 o 
 -12   9   4      991.00      964.56     65.44 o 
 -11   9   4     1710.45     1573.20     74.21 o 
 -10   9   4     3133.71     3203.37    108.73 o 
  -9   9   4     1468.26     1472.65     67.25 o 
  -8   9   4      774.03      762.98     39.74 o 
  -7   9   4        2.07       -5.04     14.12 o 
  -6   9   4     1110.97      920.46     37.47 o 
  -5   9   4     2033.63     2010.45     43.63 o 
  -4   9   4      439.74      481.22     24.00 o 
  -3   9   4     7029.85     6964.68     89.84 o 
  -2   9   4     1999.50     1925.12     38.94 o 
  -1   9   4       95.86      142.37     18.17 o 
   0   9   4     5565.08     5775.52     82.98 o 
   1   9   4     9325.94     9189.41    116.27 o 
   2   9   4    10257.68    10136.55    151.35 o 
   3   9   4       27.08       21.82     19.51 o 
   4   9   4       27.28       -1.35     17.83 o 
   5   9   4     1131.78     1149.09     46.57 o 
   6   9   4       96.75       70.04     21.75 o 
   7   9   4     1211.43     1238.36     67.48 o 
   8   9   4      127.24       48.67     37.01 o 
   9   9   4      978.00      927.06     76.17 o 
  10   9   4      545.88      626.48     74.58 o 
  11   9   4      136.87      201.28     53.65 o 
 -16  10   4      422.98      423.93     72.22 o 
 -15  10   4      762.66      752.06     70.16 o 
 -14  10   4       28.64       17.99     40.80 o 
 -13  10   4      244.67      309.71     48.61 o 
 -12  10   4     1492.43     1396.21     91.71 o 
 -11  10   4      142.49      209.35     42.83 o 
 -10  10   4      237.03      233.15     39.55 o 
  -9  10   4      125.92       69.89     38.44 o 
  -8  10   4     1894.10     1937.03     72.28 o 
  -7  10   4       29.29        8.59     22.52 o 
  -6  10   4      303.03      329.27     26.11 o 
  -5  10   4     5712.45     5754.71     90.75 o 
  -4  10   4     7130.23     6954.03     93.11 o 
  -3  10   4     9053.68     8914.30    102.38 o 
  -2  10   4     8926.48     8524.52     98.97 o 
  -1  10   4     1818.99     1577.50     44.82 o 
   0  10   4     3739.99     3552.46     87.45 o 
   1  10   4     3195.65     3277.36     92.37 o 
   2  10   4     5861.95     5850.23    106.27 o 
   3  10   4      138.96      124.64     24.52 o 
   4  10   4     3083.93     3033.83     68.88 o 
   5  10   4      679.14      610.49     37.98 o 
   6  10   4       42.67       46.07     20.15 o 
   7  10   4     1178.96     1037.82    137.96 o 
   8  10   4     1896.65     2058.60    108.13 o 
   9  10   4       71.53      124.33     41.09 o 
  10  10   4        3.05       57.64     43.02 o 
 -16  11   4       88.87       97.06     47.38 o 
 -15  11   4      118.05      106.78     46.09 o 
 -14  11   4      398.50      421.08     57.19 o 
 -13  11   4      384.28      361.69     52.78 o 
 -12  11   4       89.11      129.67    139.97 o 
 -11  11   4      183.05      150.66     39.00 o 
 -10  11   4     1634.87     1704.95     79.11 o 
  -9  11   4        2.96      -12.81     21.76 o 
  -8  11   4     3001.69     2994.91     81.23 o 
  -7  11   4     1408.89     1413.79     58.76 o 
  -6  11   4      315.79      297.58     30.33 o 
  -5  11   4     5200.36     4993.14     84.76 o 
  -4  11   4      831.22      853.07     37.22 o 
  -3  11   4     7734.78     7602.59    110.39 o 
  -2  11   4      342.33      331.78     24.57 o 
  -1  11   4      308.89      275.19     25.18 o 
   0  11   4       22.00       11.92     21.24 o 
   1  11   4     1864.61     1904.75     59.37 o 
   2  11   4        2.96        5.34     20.00 o 
   3  11   4      476.62      468.09     37.62 o 
   4  11   4        1.08       -4.50     18.10 o 
   5  11   4       10.74       11.07     24.14 o 
   6  11   4      491.44      562.34     51.21 o 
   7  11   4      607.31      782.69     82.58 o 
   8  11   4     4406.53     4622.92    146.07 o 
   9  11   4       77.76       93.80     69.08 o 
  10  11   4       14.84      131.69     46.09 o 
 -15  12   4      564.35      599.16     95.09 o 
 -14  12   4      865.20      738.88     68.71 o 
 -13  12   4     1766.58     1716.39     87.36 o 
 -12  12   4      140.32      102.04     86.67 o 
 -11  12   4       51.11       31.78     37.52 o 
 -10  12   4     1519.62     1586.44     91.96 o 
  -9  12   4     2034.13     2165.09     85.98 o 
  -8  12   4     6055.37     6112.99    124.71 o 
  -7  12   4      303.14      362.65     37.43 o 
  -6  12   4      544.52      601.84     54.36 o 
  -5  12   4     1524.63     1510.87     68.25 o 
  -4  12   4      571.61      588.69     34.86 o 
  -3  12   4       42.61       -7.46     25.22 o 
  -2  12   4     1732.23     1754.98    107.19 o 
  -1  12   4     1028.35     1068.04     47.25 o 
   0  12   4      918.22      916.35     53.18 o 
   1  12   4      232.38      248.85     33.58 o 
   2  12   4      132.07       65.18     24.51 o 
   3  12   4     3206.79     3043.62     99.27 o 
   4  12   4      456.50      519.95     53.77 o 
   5  12   4      750.07      800.53     63.45 o 
   6  12   4     1618.18     1830.22     80.83 o 
   7  12   4      467.21      439.20     61.93 o 
   8  12   4      881.52      929.57     91.53 o 
   9  12   4      100.53      131.47     46.30 o 
 -15  13   4      435.21      383.34     57.32 o 
 -14  13   4     1264.56     1304.94     82.79 o 
 -13  13   4     2887.70     2940.36    109.70 o 
 -12  13   4      326.01      371.75     54.45 o 
 -11  13   4      137.00       56.70     54.02 o 
 -10  13   4       10.25       39.36     37.67 o 
  -9  13   4     2639.39     2608.71     95.65 o 
  -8  13   4     1609.62     1678.90     67.97 o 
  -7  13   4      325.40      330.53     38.53 o 
  -6  13   4      402.95      403.52     79.55 o 
  -5  13   4     1011.34     1022.23     54.18 o 
  -4  13   4        3.06        2.38     23.63 o 
  -3  13   4      136.15      196.42     28.99 o 
  -2  13   4     2664.82     2672.88    110.59 o 
  -1  13   4        0.85       52.98     37.82 o 
   0  13   4      271.02      287.87     35.18 o 
   1  13   4     2642.08     2666.51     88.96 o 
   2  13   4     2281.62     2400.93     97.35 o 
   3  13   4     3914.64     3920.95    106.22 o 
   4  13   4      301.39      342.06     44.97 o 
   5  13   4      330.95      407.31     60.78 o 
   6  13   4     1248.56     1352.95     77.86 o 
   7  13   4      907.24      867.33     90.50 o 
   8  13   4      615.57      659.61    225.82 o 
 -14  14   4      958.41      939.35    114.64 o 
 -13  14   4      396.99      374.40     61.38 o 
 -12  14   4       42.02        1.68     27.98 o 
 -11  14   4       17.21      -33.76     36.33 o 
 -10  14   4      152.25      143.39     45.36 o 
  -9  14   4     1251.65     1252.15     81.58 o 
  -8  14   4     1275.51     1407.40     90.79 o 
  -7  14   4     3280.11     3441.09     93.46 o 
  -6  14   4      467.19      472.79     42.36 o 
  -5  14   4     1597.43     1593.26     65.28 o 
  -4  14   4      591.44      543.72     43.02 o 
  -3  14   4      785.51     1001.54     88.14 o 
  -2  14   4     3061.40     3245.55    133.75 o 
  -1  14   4        4.79      -50.56     27.59 o 
   0  14   4       68.41      117.93     37.96 o 
   1  14   4     4044.57     4090.74    120.60 o 
   2  14   4     2806.41     2885.21     91.28 o 
   3  14   4     2636.16     2567.42     89.54 o 
   4  14   4       48.86       75.73     32.62 o 
   5  14   4      342.11      274.78     42.25 o 
   6  14   4       65.98       87.72     38.38 o 
   7  14   4        0.77      117.54     49.12 o 
 -14  15   4      486.50      415.69     96.99 o 
 -13  15   4       38.44      -30.68     44.87 o 
 -12  15   4       64.81       -4.92     49.92 o 
 -11  15   4      377.57      501.48     59.57 o 
 -10  15   4       73.76      100.80     43.94 o 
  -9  15   4     1794.36     1867.46     91.48 o 
  -8  15   4     1904.79     2317.99     99.99 o 
  -7  15   4     4254.96     4280.02    108.59 o 
  -6  15   4      515.18      635.59     49.37 o 
  -5  15   4      416.53      401.87     55.88 o 
  -4  15   4      231.12      141.28     49.34 o 
  -3  15   4     6160.44     6320.66    200.21 o 
  -2  15   4     1926.20     1803.55    106.99 o 
  -1  15   4      504.24      675.21    130.78 o 
   0  15   4        1.06        8.12     32.44 o 
   1  15   4      127.62       76.77     38.05 o 
   2  15   4      776.88      702.92     67.39 o 
   3  15   4      265.40      204.46     38.42 o 
   4  15   4      167.51      151.89     37.68 o 
   5  15   4       96.37       50.83     43.31 o 
   6  15   4      749.83      538.04     60.37 o 
 -13  16   4      576.13      628.58    108.23 o 
 -12  16   4      516.91      544.90    102.77 o 
 -11  16   4      338.37      332.90     88.70 o 
 -10  16   4     1391.44     1322.77    132.61 o 
  -9  16   4     1716.09     1881.80    149.62 o 
  -8  16   4     1079.04     1252.87     93.83 o 
  -7  16   4      827.94      703.60     73.93 o 
  -6  16   4      956.58      954.87     80.66 o 
  -5  16   4      414.81      571.97     90.59 o 
  -4  16   4      256.65      202.06     59.61 o 
  -3  16   4     2365.90     2397.11    128.94 o 
  -2  16   4     3075.56     3436.90    118.89 o 
  -1  16   4      121.17       99.11     50.11 o 
   0  16   4       30.44       76.55     43.29 o 
   1  16   4      477.20      488.88    136.50 o 
   2  16   4        6.60       16.75     40.97 o 
   3  16   4      983.12     1008.96     81.28 o 
   4  16   4      779.29      789.96    134.50 o 
   5  16   4      401.11      456.03     62.93 o 
 -12  17   4      900.40      991.79    130.31 o 
 -11  17   4      201.67      284.50     88.70 o 
 -10  17   4       71.76      127.78     91.84 o 
  -9  17   4       55.31       30.15     69.03 o 
  -8  17   4     1165.70     1213.64     92.99 o 
  -7  17   4      639.84      601.91     69.52 o 
  -6  17   4      856.76      839.44     93.54 o 
  -5  17   4       52.04       54.43     48.22 o 
  -4  17   4      427.90      436.48     72.88 o 
  -3  17   4       24.24      -22.10     33.30 o 
  -2  17   4      365.03      371.73     54.83 o 
  -1  17   4      975.25     1125.39    107.84 o 
   0  17   4      271.04      417.43     69.92 o 
   1  17   4      291.39      221.14     58.15 o 
   2  17   4      321.08      288.12     80.49 o 
   3  17   4      508.10      650.60     93.36 o 
 -10  18   4        2.61       23.49     76.51 o 
  -9  18   4        6.50      -27.33     71.97 o 
  -8  18   4      330.98      427.53     69.30 o 
  -7  18   4      828.95      881.49     82.74 o 
  -6  18   4      828.83     1014.10     97.82 o 
  -5  18   4      341.06      313.62     95.89 o 
  -4  18   4      945.55      848.34    215.04 o 
  -3  18   4       59.06       43.05     96.26 o 
  -2  18   4      524.46      503.65     73.79 o 
  -1  18   4     2288.28     2283.10    124.83 o 
   0  18   4      385.09      399.29    170.11 o 
   1  18   4      225.40      252.59     58.52 o 
  -8  19   4        1.24      120.67     53.16 o 
  -7  19   4      241.11      323.85    136.69 o 
  -6  19   4     1428.24     1411.76    119.58 o 
  -5  19   4      219.56      172.83    102.14 o 
  -4  19   4       90.54      136.54     68.44 o 
  -3  19   4       78.90       88.26     63.52 o 
  -2  19   4      517.16      700.30     84.88 o 
  -1  19   4     1582.57     1680.03    127.13 o 
   3 -20   5      100.33       95.30     65.12 o 
   4 -20   5        2.28       28.00     38.56 o 
   5 -20   5       87.58      157.88     46.64 o 
  -1 -19   5      449.03      404.55     64.14 o 
   0 -19   5        7.69       56.24     35.86 o 
   1 -19   5     1183.50     1495.89    168.85 o 
   2 -19   5      146.87      212.85     50.51 o 
   3 -19   5      736.23      630.93     70.86 o 
   4 -19   5       61.36       78.58     43.62 o 
   5 -19   5        8.68       63.45     60.54 o 
   6 -19   5      992.31      823.78     87.90 o 
   7 -19   5     1169.46     1253.04    103.55 o 
   8 -19   5      430.74      379.06    117.65 o 
  -3 -18   5      332.01      334.77     97.93 o 
  -2 -18   5      386.44      265.91     57.05 o 
  -1 -18   5      296.97      245.70     53.08 o 
   0 -18   5       17.26       56.71     32.21 o 
   1 -18   5     2992.77     3046.95     92.74 o 
   2 -18   5      537.94      569.21     58.42 o 
   3 -18   5     2121.53     1997.93     79.59 o 
   4 -18   5       38.62       53.20     32.58 o 
   5 -18   5      162.20      209.19     63.35 o 
   6 -18   5     2519.10     2527.55    134.13 o 
   7 -18   5      795.34      872.46    118.20 o 
   8 -18   5      590.22      437.47     71.92 o 
   9 -18   5       42.52       -8.07     46.62 o 
  10 -18   5       36.84       62.93     46.84 o 
  -5 -17   5       36.72       54.08     47.68 o 
  -4 -17   5      964.33      903.54     88.96 o 
  -3 -17   5       72.75      119.32     64.20 o 
  -2 -17   5     2213.44     2136.43    156.43 o 
  -1 -17   5      673.83      604.59     62.80 o 
   0 -17   5       13.03       59.98     34.77 o 
   1 -17   5     3491.34     3565.61    113.99 o 
   2 -17   5      166.80      112.31     35.64 o 
   3 -17   5     2766.53     2653.99    143.01 o 
   4 -17   5        0.20       -8.43     28.91 o 
   5 -17   5       12.23       59.66     30.55 o 
   6 -17   5     1386.80     1298.93     83.83 o 
   7 -17   5      100.98      195.81     62.66 o 
   8 -17   5        0.00      -37.24     39.34 o 
   9 -17   5      580.23      619.79     85.75 o 
  10 -17   5      109.01       37.43     36.05 o 
  11 -17   5      143.06       30.09     58.30 o 
  -7 -16   5     1512.59     1567.87    120.87 o 
  -6 -16   5       21.33       14.51     34.27 o 
  -5 -16   5        0.13       38.70     34.59 o 
  -4 -16   5     3346.83     3334.51    121.85 o 
  -3 -16   5       95.01      228.78     45.21 o 
  -2 -16   5     3373.82     3542.57    120.68 o 
  -1 -16   5      143.87      145.33     37.29 o 
   0 -16   5       25.69       37.69     26.06 o 
   1 -16   5     1581.36     1662.31     61.45 o 
   2 -16   5        8.91       55.69     28.58 o 
   3 -16   5       96.14      137.11     33.28 o 
   4 -16   5       17.18      -32.73     24.84 o 
   5 -16   5      574.08      620.70     50.53 o 
   6 -16   5      632.97      579.60     72.61 o 
   7 -16   5      593.58      571.35     89.11 o 
   8 -16   5      156.09      139.22     39.44 o 
   9 -16   5     1674.70     1969.46     98.09 o 
  10 -16   5      777.95      722.32     71.85 o 
  11 -16   5      172.60      159.21     47.47 o 
  12 -16   5     1298.35     1423.72     93.61 o 
  -8 -15   5      256.18      280.83     47.74 o 
  -7 -15   5     1245.55     1215.83    249.11 o 
  -6 -15   5      399.03      429.43     63.34 o 
  -5 -15   5       34.40       69.16     31.51 o 
  -4 -15   5     4272.48     4128.12    132.61 o 
  -3 -15   5      272.24      330.37     49.71 o 
  -2 -15   5        6.44       -2.94     27.47 o 
  -1 -15   5      119.07      140.06     30.47 o 
   0 -15   5     1026.76     1011.05     59.15 o 
   1 -15   5       45.49       28.47     21.68 o 
   2 -15   5      225.45      227.68     29.26 o 
   3 -15   5      587.81      514.43     53.45 o 
   4 -15   5      275.93      247.15     36.06 o 
   5 -15   5       19.74        3.69     23.29 o 
   6 -15   5      362.56      384.01     48.63 o 
   7 -15   5     1931.58     1885.45     75.49 o 
   8 -15   5      203.47      166.48     39.05 o 
   9 -15   5     2010.82     2077.35     91.58 o 
  10 -15   5      122.03       72.50     42.77 o 
  11 -15   5        4.97       15.54     40.15 o 
  12 -15   5     1104.23     1209.40     86.01 o 
  13 -15   5        0.47       19.58     48.63 o 
  -9 -14   5     1458.33     1480.90     93.53 o 
  -8 -14   5       30.97       47.66     41.04 o 
  -7 -14   5     1230.37     1187.17     80.31 o 
  -6 -14   5      397.14      398.53     43.89 o 
  -5 -14   5      180.54      132.61     37.79 o 
  -4 -14   5     1475.47     1505.72    122.87 o 
  -3 -14   5       29.03       40.33     28.98 o 
  -2 -14   5       24.65       33.38     37.91 o 
  -1 -14   5     1045.74     1086.57     57.81 o 
   0 -14   5     1295.03     1221.38     58.46 o 
   1 -14   5      399.12      362.84     33.09 o 
   2 -14   5     7792.33     7682.28    127.80 o 
   3 -14   5     1468.96     1516.00     63.17 o 
   4 -14   5     4956.06     4642.81     94.23 o 
   5 -14   5       62.21      135.93     26.74 o 
   6 -14   5      895.19      897.40     54.68 o 
   7 -14   5     2460.64     2449.07     79.33 o 
   8 -14   5       52.01       42.18     29.33 o 
   9 -14   5     1006.29     1112.27     76.35 o 
  10 -14   5      620.14      640.00     47.66 o 
  11 -14   5       24.84        1.64     39.29 o 
  12 -14   5     1968.67     1899.84     98.01 o 
  13 -14   5      343.01      318.67     57.83 o 
 -10 -13   5       83.66       99.18     44.22 o 
  -9 -13   5      889.39      858.71     84.28 o 
  -8 -13   5       10.05       30.72     25.53 o 
  -7 -13   5      435.24      443.96     45.99 o 
  -6 -13   5     1441.89     1616.10     97.00 o 
  -5 -13   5     2291.76     2478.60     82.23 o 
  -4 -13   5        1.29       -1.85     22.88 o 
  -3 -13   5     1806.13     1888.31     80.95 o 
  -2 -13   5        0.34       -4.93     19.51 o 
  -1 -13   5     4750.35     4493.82     78.39 o 
   0 -13   5     1362.88     1219.93     46.52 o 
   1 -13   5     1210.73     1039.01     44.90 o 
   2 -13   5     5392.50     5316.65     97.27 o 
   3 -13   5      122.83      157.65     29.57 o 
   4 -13   5     4135.29     3836.17    123.32 o 
   5 -13   5        3.26       -7.18     19.06 o 
   6 -13   5       26.28       42.85     25.91 o 
   7 -13   5     1666.35     1596.99     70.64 o 
   8 -13   5      672.77      773.53     55.01 o 
   9 -13   5      937.12     1015.69     72.00 o 
  10 -13   5       10.39       26.86     25.58 o 
  11 -13   5      168.54      172.27     33.55 o 
  12 -13   5        1.01       13.47     41.71 o 
  13 -13   5      136.79      111.08     46.30 o 
  14 -13   5      163.17      162.73     52.65 o 
 -11 -12   5        5.61       45.78     38.10 o 
 -10 -12   5      380.48      444.76     67.85 o 
  -9 -12   5      131.44      165.49     37.89 o 
  -8 -12   5      681.66      755.03     56.95 o 
  -7 -12   5       24.30       49.10     27.67 o 
  -6 -12   5     5978.14     5889.68    142.48 o 
  -5 -12   5       20.25       32.36     23.58 o 
  -4 -12   5      935.60      984.20     56.56 o 
  -3 -12   5     3569.24     3434.08    105.31 o 
  -2 -12   5      130.57      170.94     37.28 o 
  -1 -12   5     9333.52     9386.29    123.13 o 
   0 -12   5       16.60       46.62     16.14 o 
   1 -12   5      798.26      855.96     35.02 o 
   2 -12   5     3179.80     2987.99     58.15 o 
   3 -12   5       26.04       38.78     16.70 o 
   4 -12   5     2128.32     1998.30     56.66 o 
   5 -12   5      401.26      433.81     32.55 o 
   6 -12   5     3860.44     3420.45     85.68 o 
   7 -12   5     1082.75      970.58     53.50 o 
   8 -12   5     1144.00     1255.64     59.22 o 
   9 -12   5      125.08      125.44     32.33 o 
  10 -12   5     3792.89     3692.50     89.80 o 
  11 -12   5      627.88      587.24     45.02 o 
  12 -12   5        4.89       -7.01     26.64 o 
  13 -12   5       98.97       62.69     43.63 o 
  14 -12   5      294.76      248.34     54.45 o 
 -11 -11   5      845.21      912.45    177.13 o 
 -10 -11   5      151.44       53.89     43.47 o 
  -9 -11   5      268.48      207.66     36.33 o 
  -8 -11   5     3209.08     3196.71    230.98 o 
  -7 -11   5      273.86      275.76     37.80 o 
  -6 -11   5     3429.04     3425.37     93.01 o 
  -5 -11   5      275.01      283.76     42.81 o 
  -4 -11   5        2.26      -13.02     25.80 o 
  -3 -11   5     3838.34     3755.98     79.43 o 
  -2 -11   5     2229.41     2240.59     45.70 o 
  -1 -11   5     6422.01     6104.76    103.24 o 
   0 -11   5      314.88      276.37     22.24 o 
   1 -11   5      893.20      967.14     34.60 o 
   2 -11   5       86.55      110.07     16.37 o 
   3 -11   5        4.31       17.29     12.72 o 
   4 -11   5      159.88      192.70     21.65 o 
   5 -11   5     5537.70     5361.76     87.69 o 
   6 -11   5      206.88      200.08     28.96 o 
   7 -11   5       54.69       18.94     23.72 o 
   8 -11   5      216.49      205.02     32.77 o 
   9 -11   5      429.64      307.53     32.49 o 
  10 -11   5     8616.44     8502.28    145.20 o 
  11 -11   5      958.69      952.54     62.09 o 
  12 -11   5      384.33      344.14     55.98 o 
  13 -11   5     2273.65     2434.44     96.96 o 
  14 -11   5        5.02       83.47     44.55 o 
  15 -11   5      752.80      690.69     72.30 o 
 -12 -10   5       31.73       85.21     41.20 o 
 -11 -10   5     2477.87     2646.27    127.99 o 
 -10 -10   5       17.18      -35.54     32.66 o 
  -9 -10   5       81.84       73.15     23.67 o 
  -8 -10   5     2579.21     2810.52     89.41 o 
  -7 -10   5        6.91        1.48     19.91 o 
  -6 -10   5     3895.92     3856.54    108.91 o 
  -5 -10   5      362.66      321.49     33.46 o 
  -4 -10   5      283.54      269.54     30.48 o 
  -3 -10   5     2242.60     2224.80     44.52 o 
  -2 -10   5       30.68       41.84     13.13 o 
  -1 -10   5       18.02       50.04     15.47 o 
   0 -10   5     8752.32     7992.45    103.67 o 
   1 -10   5     5067.89     4877.46     67.94 o 
   2 -10   5        3.78      -15.69     12.00 o 
   3 -10   5       36.82       39.78     13.66 o 
   4 -10   5     1915.27     1831.49     50.79 o 
   5 -10   5    14208.56    13885.10    185.12 o 
   6 -10   5      980.62     1025.99     44.45 o 
   7 -10   5     2581.64     2616.02     81.44 o 
   8 -10   5     2201.08     2328.93    109.64 o 
   9 -10   5      262.89      351.52     32.65 o 
  10 -10   5     2403.14     2215.84     66.19 o 
  11 -10   5      546.36      547.09     42.66 o 
  12 -10   5      218.80      368.89     46.75 o 
  13 -10   5     1500.83     1492.42     69.49 o 
  14 -10   5        4.19       12.74     42.59 o 
  15 -10   5      266.37      226.88     47.93 o 
 -13  -9   5      700.98      713.74     82.38 o 
 -12  -9   5       68.49       75.28     42.29 o 
 -11  -9   5     3244.00     3290.00    121.77 o 
 -10  -9   5        2.55       65.96     25.73 o 
  -9  -9   5      952.60     1045.20     48.82 o 
  -8  -9   5     2323.54     2466.27     78.87 o 
  -7  -9   5      428.53      323.75     36.27 o 
  -6  -9   5      808.22      777.07     52.64 o 
  -5  -9   5     4534.37     4462.40     98.01 o 
  -4  -9   5      242.91      248.85     22.42 o 
  -3  -9   5       29.38       45.54     13.75 o 
  -2  -9   5      258.75      312.25     19.18 o 
  -1  -9   5     6724.93     6213.80     77.69 o 
   0  -9   5     7289.62     7353.11     94.66 o 
   1  -9   5      110.48       82.10     15.11 o 
   2  -9   5     3478.40     3415.34     56.81 o 
   3  -9   5    15357.38    14619.10    162.78 o 
   4  -9   5       88.57      121.80     25.90 o 
   5  -9   5     8904.93     8892.67    118.97 o 
   6  -9   5       13.92        7.98     18.92 o 
   7  -9   5      228.53      195.13     26.69 o 
   8  -9   5     1572.27     1534.11     47.50 o 
   9  -9   5     1881.85     1852.23     57.19 o 
  10  -9   5     1633.80     1578.17     56.34 o 
  11  -9   5       11.72        0.73     28.35 o 
  12  -9   5      200.45      221.84     33.94 o 
  13  -9   5       66.78      106.39     34.47 o 
  14  -9   5       83.57      149.65     35.75 o 
  15  -9   5        5.14       65.13     45.33 o 
 -13  -8   5      101.76      119.53     45.44 o 
 -12  -8   5     1336.53     1371.99     93.10 o 
 -11  -8   5     1227.05     1369.64     64.49 o 
 -10  -8   5     1176.57     1047.53     56.29 o 
  -9  -8   5      250.26      253.52     27.34 o 
  -8  -8   5       21.01       -1.21     18.48 o 
  -7  -8   5       38.34       44.88     31.17 o 
  -6  -8   5        6.02      -29.09     16.39 o 
  -5  -8   5    13666.37    13262.77    180.41 o 
  -4  -8   5     1783.93     1674.28     44.85 o 
  -3  -8   5      690.85      769.44     42.50 o 
  -2  -8   5     1001.76      985.00     29.91 o 
  -1  -8   5     3913.19     3760.95     58.55 o 
   0  -8   5    16587.00    16095.58    172.23 o 
   1  -8   5        4.29       13.03     12.25 o 
   2  -8   5     6677.91     5948.73     85.03 o 
   3  -8   5    11418.68    11044.79    126.96 o 
   4  -8   5      263.40      303.44     20.68 o 
   5  -8   5     1525.76     1501.82     40.54 o 
   6  -8   5      166.31      139.66     37.34 o 
   7  -8   5     5791.25     5496.12     99.63 o 
   8  -8   5       46.41       60.51     17.84 o 
   9  -8   5      208.37      198.42     24.64 o 
  10  -8   5      551.47      557.19     38.77 o 
  11  -8   5     4596.36     4583.28     97.33 o 
  12  -8   5       39.61       49.60     27.13 o 
  13  -8   5      798.17      927.35     59.78 o 
  14  -8   5        2.64       11.68     44.52 o 
  15  -8   5       62.43       63.24     46.48 o 
 -14  -7   5        1.54       68.16     58.97 o 
 -13  -7   5        2.51        5.57     34.35 o 
 -12  -7   5      270.49      208.35     34.57 o 
 -11  -7   5      254.65      294.05     55.00 o 
 -10  -7   5     2026.97     2161.52     96.73 o 
  -9  -7   5      444.71      323.84     42.12 o 
  -8  -7   5      365.70      386.29     37.19 o 
  -7  -7   5      646.70      674.22     43.89 o 
  -6  -7   5     1355.06     1377.82     62.72 o 
  -5  -7   5     8231.13     8145.46    113.14 o 
  -4  -7   5     1015.39      988.05     33.51 o 
  -3  -7   5      112.37       84.03     12.91 o 
  -2  -7   5     3165.75     3052.66     48.56 o 
  -1  -7   5      205.01      224.83     17.21 o 
   0  -7   5    17006.60    16188.64    185.15 o 
   1  -7   5     2356.87     2361.32     44.35 o 
   2  -7   5      156.95      115.03     11.75 o 
   3  -7   5     1271.86     1058.25     39.56 o 
   4  -7   5     2788.03     2906.62     68.33 o 
   5  -7   5     1820.37     1729.89     52.71 o 
   6  -7   5     4082.81     4199.89     77.64 o 
   7  -7   5     1408.33     1472.77     42.47 o 
   8  -7   5      770.04      819.98     36.43 o 
   9  -7   5      648.45      669.06     43.93 o 
  10  -7   5      253.10      277.48     27.98 o 
  11  -7   5     8326.42     8484.96    143.10 o 
  12  -7   5      295.14      342.15     53.10 o 
  13  -7   5      292.67      319.53     77.95 o 
  14  -7   5      413.44      431.20     51.80 o 
  15  -7   5        3.61       68.07     45.67 o 
 -14  -6   5       82.46      122.04     69.91 o 
 -13  -6   5      514.92      515.14     72.01 o 
 -12  -6   5     1009.16     1085.75     58.59 o 
 -11  -6   5      803.20      877.61     52.82 o 
 -10  -6   5     5844.31     6047.16    121.09 o 
  -9  -6   5     1405.47     1533.77     60.36 o 
  -8  -6   5     5651.38     5309.45    109.82 o 
  -7  -6   5     2359.85     2254.33     67.16 o 
  -6  -6   5     1885.14     1827.34     41.63 o 
  -5  -6   5     7036.43     6667.31     88.15 o 
  -4  -6   5      255.52      286.18     18.66 o 
  -3  -6   5      189.98      175.79     13.64 o 
  -2  -6   5      874.37      935.11     24.55 o 
  -1  -6   5     3701.17     3954.19     55.69 o 
   0  -6   5     8328.29     8330.93     96.80 o 
   1  -6   5     9462.17     9855.40    135.34 o 
   2  -6   5      585.26      572.21     34.28 o 
   3  -6   5     5548.08     5479.33    116.15 o 
   4  -6   5      153.48      195.76     18.36 o 
   5  -6   5      828.52      840.54     31.82 o 
   6  -6   5    27544.85    27014.70    383.56 o 
   7  -6   5     1729.49     1576.91     43.56 o 
   8  -6   5      690.29      681.99     32.75 o 
   9  -6   5      205.47      275.02     25.46 o 
  10  -6   5      322.17      328.53     31.34 o 
  11  -6   5     6612.68     6694.42    156.94 o 
  12  -6   5       11.68       66.50     28.88 o 
  13  -6   5       68.29       52.97     32.91 o 
  14  -6   5      877.02      831.26     64.87 o 
  15  -6   5      114.63      148.84     50.25 o 
 -15  -5   5     1872.01     2074.90    169.72 o 
 -14  -5   5       13.37       68.69     59.20 o 
 -13  -5   5      108.18      107.79     35.49 o 
 -12  -5   5     3637.03     3904.96     97.42 o 
 -11  -5   5      430.64      549.92     41.96 o 
 -10  -5   5    10199.69     9891.58    165.78 o 
  -9  -5   5        3.57        1.56     16.07 o 
  -8  -5   5       78.55       70.62     16.51 o 
  -7  -5   5     2452.10     2134.62     44.96 o 
  -6  -5   5     1859.07     1862.65     38.03 o 
  -5  -5   5     5326.94     5368.59     76.97 o 
  -4  -5   5        6.51       29.42      9.01 o 
  -3  -5   5       25.07       29.79     10.40 o 
  -2  -5   5     1417.81     1354.69     30.31 o 
  -1  -5   5       12.67       80.84     11.73 o 
   0  -5   5     1136.88     1288.41     37.49 o 
   1  -5   5    20703.46    19720.90    786.91 o 
   2  -5   5     1144.20     1230.88     50.25 o 
   3  -5   5     3781.09     3378.70     62.64 o 
   4  -5   5      158.87      204.13     19.76 o 
   5  -5   5     2061.32     1961.71     56.51 o 
   6  -5   5    29071.00    28753.97    359.17 o 
   7  -5   5        4.73        8.97     17.32 o 
   8  -5   5     1223.02     1188.26     48.08 o 
   9  -5   5      320.23      275.03     24.61 o 
  10  -5   5        1.92       34.46     20.71 o 
  11  -5   5     2357.97     2260.65    134.94 o 
  12  -5   5     1443.44     1403.37     69.10 o 
  13  -5   5       67.06       13.87     31.08 o 
  14  -5   5       58.84       62.59     54.95 o 
  15  -5   5      332.19      246.20     54.81 o 
 -15  -4   5     2617.24     2789.49    192.63 o 
 -14  -4   5       23.03       85.44     65.27 o 
 -13  -4   5      601.06      715.10     59.13 o 
 -12  -4   5      389.65      454.07     40.82 o 
 -11  -4   5      609.03      646.53     43.21 o 
 -10  -4   5     1040.08     1036.63     49.33 o 
  -9  -4   5       28.88        8.83     17.82 o 
  -8  -4   5     3658.46     3595.64     63.14 o 
  -7  -4   5       60.57       13.69     10.98 o 
  -6  -4   5       71.12       58.38     11.82 o 
  -5  -4   5      377.22      413.50     18.62 o 
  -4  -4   5    20897.74    20496.70    239.18 o 
  -3  -4   5       37.56       81.14     10.34 o 
  -2  -4   5     6279.57     5740.13     75.19 o 
  -1  -4   5     5384.72     6018.46     98.79 o 
   0  -4   5     2200.24     2277.69     56.59 o 
   1  -4   5    49551.52    50490.54    811.90 o 
   2  -4   5     9169.01     9395.00    207.86 o 
   3  -4   5      444.47      435.22     25.07 o 
   4  -4   5    10606.86    10315.21    148.19 o 
   5  -4   5     3784.44     3823.84     76.68 o 
   6  -4   5     6242.40     5725.96    217.78 o 
   7  -4   5       58.76       60.56     15.99 o 
   8  -4   5      258.01      264.12     24.25 o 
   9  -4   5        3.98       11.43     20.09 o 
  10  -4   5     2046.51     1988.48     83.21 o 
  11  -4   5      534.32      497.34     44.89 o 
  12  -4   5     1261.25     1361.90    106.66 o 
  13  -4   5        7.59       48.73     58.91 o 
  14  -4   5      566.97      591.37     77.93 o 
  15  -4   5       52.33       42.30     44.38 o 
 -15  -3   5     2152.72     2327.88    102.27 o 
 -14  -3   5      107.62      110.83     42.85 o 
 -13  -3   5      168.67      154.13     49.59 o 
 -12  -3   5      382.01      394.45     44.22 o 
 -11  -3   5     1546.19     1565.87     55.95 o 
 -10  -3   5     1174.67     1202.07     47.87 o 
  -9  -3   5     3437.82     3337.34     68.36 o 
  -8  -3   5       32.80       47.66     13.52 o 
  -7  -3   5     3331.25     3100.45     51.23 o 
  -6  -3   5      564.67      520.17     29.97 o 
  -5  -3   5     8724.46     9113.48     95.79 o 
  -4  -3   5    42595.38    42357.28    672.41 o 
  -3  -3   5        0.84        2.78      8.50 o 
  -2  -3   5     2260.52     2613.35     53.50 o 
  -1  -3   5     1129.98     1064.46     27.51 o 
   0  -3   5    13654.82    13819.81    194.25 o 
   1  -3   5    50960.45    53981.11   1133.18 o 
   2  -3   5      964.48      975.79     55.15 o 
   3  -3   5     7892.60     8341.67    200.56 o 
   4  -3   5     1584.88     1763.82     44.35 o 
   5  -3   5     3393.72     3279.72     68.78 o 
   6  -3   5     2488.72     2232.60     52.50 o 
   7  -3   5      990.03     1007.19     35.81 o 
   8  -3   5     1572.03     1533.79     60.28 o 
   9  -3   5      612.32      734.85     44.49 o 
  10  -3   5        3.83       27.96     25.18 o 
  11  -3   5      165.83      125.62     58.90 o 
  12  -3   5     6524.99     6495.43    151.38 o 
  13  -3   5      109.90      132.59     36.26 o 
  14  -3   5     2044.81     2080.89    106.05 o 
  15  -3   5       42.99        6.92     41.91 o 
 -16  -2   5      288.57      221.27     77.99 o 
 -15  -2   5       74.77       97.04     34.48 o 
 -14  -2   5      676.45      673.83     57.75 o 
 -13  -2   5        0.11       -1.69     29.63 o 
 -12  -2   5      863.87      721.99     86.06 o 
 -11  -2   5      175.42      193.12     39.86 o 
 -10  -2   5      197.68      203.35     23.72 o 
  -9  -2   5    14787.27    14623.57    163.12 o 
  -8  -2   5      812.75      864.43     28.45 o 
  -7  -2   5     6175.61     6291.09     79.79 o 
  -6  -2   5       18.26       20.54      8.54 o 
  -5  -2   5     9022.20     9717.70    135.04 o 
  -4  -2   5    27177.69    28071.32    431.03 o 
  -3  -2   5     1701.56     1646.91     60.69 o 
  -2  -2   5    24251.26    26540.09    355.25 o 
  -1  -2   5    26630.86    29742.28    453.86 o 
   0  -2   5     4311.60     4682.61     68.01 o 
   1  -2   5    23387.51    25050.59    334.00 o 
   2  -2   5    21656.38    22850.84    748.81 o 
   3  -2   5      175.54       99.04     12.19 o 
   4  -2   5     2903.64     2689.22    162.42 o 
   5  -2   5      618.55      505.80     23.48 o 
   6  -2   5        1.55       22.79     10.57 o 
   7  -2   5     6296.19     6213.46     85.02 o 
   8  -2   5       20.97       63.88     23.48 o 
   9  -2   5     6579.90     6564.71    145.17 o 
  10  -2   5     4748.24     4829.50    124.07 o 
  11  -2   5      155.06      147.23     35.50 o 
  12  -2   5     3501.37     3295.32    109.92 o 
  13  -2   5        6.84      113.46     40.98 o 
  14  -2   5      620.93      551.39     74.67 o 
  15  -2   5       77.93       64.65     44.46 o 
 -16  -1   5        3.80       23.39     72.96 o 
 -15  -1   5        0.15       29.18     35.80 o 
 -14  -1   5     4857.39     4900.45    129.83 o 
 -13  -1   5      701.19      605.96     52.53 o 
 -12  -1   5     1416.64     1493.08     66.25 o 
 -11  -1   5      352.54      313.41     29.17 o 
 -10  -1   5     2728.06     2762.38     57.12 o 
  -9  -1   5     5641.31     6111.86     83.66 o 
  -8  -1   5      784.85      798.15     26.06 o 
  -7  -1   5     2835.93     2696.02     44.59 o 
  -6  -1   5       10.86       12.36     10.52 o 
  -5  -1   5    15323.38    16318.40    211.89 o 
  -4  -1   5    10652.45    10263.88    143.16 o 
  -3  -1   5      201.31      306.76     23.64 o 
  -2  -1   5      554.36      631.67     31.00 o 
  -1  -1   5    11237.05    12091.06    294.06 o 
   0  -1   5     1870.07     1616.46     34.82 o 
   1  -1   5     8743.32     9077.87    129.11 o 
   2  -1   5    33472.64    35784.82    417.77 o 
   3  -1   5     2029.70     2392.79     53.17 o 
   4  -1   5    22053.65    22560.37    273.79 o 
   5  -1   5       81.27       56.86     14.11 o 
   6  -1   5        0.13       22.34      9.68 o 
   7  -1   5    33620.71    33141.24    399.99 o 
   8  -1   5     1786.73     1824.80    126.04 o 
   9  -1   5     1577.90     1518.88     69.11 o 
  10  -1   5     1105.36     1055.32     72.56 o 
  11  -1   5      211.71      226.69     39.27 o 
  12  -1   5     2472.53     2381.57     96.18 o 
  13  -1   5      282.69      369.50     52.73 o 
  14  -1   5      201.04      252.63     61.47 o 
  15  -1   5        8.84       -4.94     41.21 o 
 -16   0   5      324.60      331.20     51.21 o 
 -15   0   5      746.96      787.66     69.64 o 
 -14   0   5     5880.54     6145.55    147.44 o 
 -13   0   5     1598.31     1824.06     74.30 o 
 -12   0   5     1345.75     1338.00     52.53 o 
 -11   0   5     1061.36     1210.85     46.72 o 
 -10   0   5     1065.56     1082.60     34.93 o 
  -9   0   5     1140.70     1196.03     34.49 o 
  -8   0   5        0.79       15.39      9.31 o 
  -7   0   5     2401.94     2444.02     51.34 o 
  -6   0   5     6187.03     6170.07     98.52 o 
  -5   0   5     1232.14     1230.91     30.65 o 
  -4   0   5      928.04      861.50     26.31 o 
  -3   0   5    27284.40    30436.00    515.83 o 
  -2   0   5     3346.35     3372.99     78.84 o 
  -1   0   5      374.10      351.97     20.09 o 
   0   0   5     2015.77     2185.22     47.25 o 
   1   0   5      363.73      390.36     14.51 o 
   2   0   5    33339.64    34031.17    396.39 o 
   3   0   5     1526.43     1679.32     44.57 o 
   4   0   5     7168.83     6681.40    103.15 o 
   5   0   5     3984.51     3977.26     71.94 o 
   6   0   5     3098.20     3270.37     58.90 o 
   7   0   5    11229.14    10926.73    303.85 o 
   8   0   5      648.77      624.37     48.73 o 
   9   0   5       11.19       -7.24     23.37 o 
  10   0   5      415.14      417.69     46.22 o 
  11   0   5     1147.81     1143.61     74.08 o 
  12   0   5      409.24      499.18     57.12 o 
  13   0   5      319.70      338.50     50.47 o 
  14   0   5       10.56       58.54     33.86 o 
  15   0   5      104.52      112.82     36.90 o 
 -16   1   5      486.93      470.30     58.22 o 
 -15   1   5     2526.06     2554.21    170.24 o 
 -14   1   5     4108.36     4276.02    113.86 o 
 -13   1   5       10.29       50.03     24.54 o 
 -12   1   5      725.30      713.97     41.36 o 
 -11   1   5       37.03       97.42     22.16 o 
 -10   1   5     1231.90     1261.41     40.03 o 
  -9   1   5       32.60       13.66     12.71 o 
  -8   1   5      542.33      555.50     23.42 o 
  -7   1   5      171.18      158.04     25.47 o 
  -6   1   5     9131.35     9077.09    112.29 o 
  -5   1   5     3697.15     3591.10     68.41 o 
  -4   1   5     5251.55     5555.93    101.43 o 
  -3   1   5    78644.11    88396.17   1328.18 o 
  -2   1   5     6038.32     5894.36    134.50 o 
  -1   1   5     3344.73     3423.58     53.49 o 
   0   1   5     2429.93     2913.20     48.96 o 
   1   1   5       21.74       15.39      6.36 o 
   2   1   5    20506.16    21362.47    324.96 o 
   3   1   5     8105.03     8205.94    133.68 o 
   4   1   5     6361.72     6911.38     83.44 o 
   5   1   5     2145.05     2229.68     35.44 o 
   6   1   5     2396.72     2505.84     56.35 o 
   7   1   5     3416.47     3400.21    122.30 o 
   8   1   5     2108.71     1926.70    174.10 o 
   9   1   5       85.93       72.95     38.42 o 
  10   1   5     2238.50     2259.65     87.96 o 
  11   1   5     1051.68      972.85     71.22 o 
  12   1   5       19.64       82.26     37.25 o 
  13   1   5     4152.15     4043.07    134.50 o 
  14   1   5        5.28      140.29     38.36 o 
  15   1   5     1880.56     1880.12     87.97 o 
 -17   2   5      353.02      372.08     72.68 o 
 -16   2   5      160.61      120.31     50.26 o 
 -15   2   5       47.86       58.55     33.35 o 
 -14   2   5       37.13       39.90     27.54 o 
 -13   2   5      614.21      677.66     42.80 o 
 -12   2   5      612.91      612.37     59.20 o 
 -11   2   5     2215.08     2266.63     72.56 o 
 -10   2   5      686.88      775.42     35.39 o 
  -9   2   5     4139.51     3989.61     62.40 o 
  -8   2   5    11072.49    10961.60    139.92 o 
  -7   2   5     6633.38     6288.35     86.04 o 
  -6   2   5    13525.60    13311.27    166.65 o 
  -5   2   5     3451.75     3379.82     56.55 o 
  -4   2   5        9.56       74.30     10.38 o 
  -3   2   5    47685.47    53514.11   1414.58 o 
  -2   2   5    15990.13    17348.39    347.07 o 
  -1   2   5     7464.05     7727.74    128.67 o 
   0   2   5     7216.38     7584.45    144.63 o 
   1   2   5     8247.94     7949.84    130.43 o 
   2   2   5     4696.30     4875.30    104.17 o 
   3   2   5      205.00      266.00     24.65 o 
   4   2   5    11931.83    11846.07    202.09 o 
   5   2   5     5799.24     5384.16    115.78 o 
   6   2   5      335.44      352.32     36.84 o 
   7   2   5       46.32       69.35     22.11 o 
   8   2   5     4523.79     4595.93    126.58 o 
   9   2   5      552.45      601.30     62.53 o 
  10   2   5     3396.34     3146.33    105.10 o 
  11   2   5      256.35      215.73     43.22 o 
  12   2   5        2.31       19.20     57.14 o 
  13   2   5     3930.63     4143.75    137.59 o 
  14   2   5       26.54       64.69     84.76 o 
 -17   3   5      316.38      280.51     65.82 o 
 -16   3   5     1301.12     1210.37     73.35 o 
 -15   3   5       48.47       68.93     30.12 o 
 -14   3   5       27.60       33.52     25.74 o 
 -13   3   5     1256.22     1199.78     55.81 o 
 -12   3   5      108.04      128.33     24.16 o 
 -11   3   5     4862.34     4784.65     83.81 o 
 -10   3   5      570.22      642.46     34.12 o 
  -9   3   5      944.03     1034.73     36.91 o 
  -8   3   5    31157.95    31048.11    335.81 o 
  -7   3   5     1956.69     2005.54     42.09 o 
  -6   3   5    10631.36    11306.00    132.97 o 
  -5   3   5      615.12      717.60     24.39 o 
  -4   3   5     3309.88     2933.34    107.26 o 
  -3   3   5    19892.95    21743.64    649.54 o 
  -2   3   5     8456.85     9174.01    152.68 o 
  -1   3   5      616.35      755.87     29.94 o 
   0   3   5     1733.36     1915.64     46.09 o 
   1   3   5       26.45       71.95     27.58 o 
   2   3   5     1321.06     1191.21     42.46 o 
   3   3   5    14645.74    14443.34    241.10 o 
   4   3   5      553.69      604.46     39.72 o 
   5   3   5     2965.55     2896.22    101.59 o 
   6   3   5     1158.71     1371.13     64.53 o 
   7   3   5      329.11      314.41     30.22 o 
   8   3   5     4578.50     4605.15     99.82 o 
   9   3   5     3395.48     3140.25    103.68 o 
  10   3   5     5994.07     5146.40    260.37 o 
  11   3   5      817.25      573.58     86.85 o 
  12   3   5      252.34      230.92     64.49 o 
  13   3   5      727.21      750.98     88.52 o 
  14   3   5       34.12       75.83     65.55 o 
 -17   4   5      280.21      334.74     58.24 o 
 -16   4   5     1186.52     1250.50     84.91 o 
 -15   4   5       32.05       27.88     28.20 o 
 -14   4   5       44.57       23.97     28.04 o 
 -13   4   5     4758.23     4786.95    109.22 o 
 -12   4   5     5481.99     5262.64    108.78 o 
 -11   4   5     3133.50     3273.20     67.36 o 
 -10   4   5      440.95      444.56     28.03 o 
  -9   4   5      439.22      512.32     28.59 o 
  -8   4   5     4958.00     5266.98     79.97 o 
  -7   4   5      246.65      214.41     18.18 o 
  -6   4   5     3425.76     3653.25     56.30 o 
  -5   4   5      556.93      690.71     21.58 o 
  -4   4   5     6122.13     5926.12     83.90 o 
  -3   4   5      440.50      443.98     23.56 o 
  -2   4   5    12245.00    13132.36    215.10 o 
  -1   4   5     5233.68     5748.78    107.08 o 
   0   4   5    19047.05    18317.04    289.13 o 
   1   4   5      124.21      163.10     13.00 o 
   2   4   5     1088.47     1067.07     22.82 o 
   3   4   5    18412.34    18259.36    224.37 o 
   4   4   5      310.53      413.39     30.32 o 
   5   4   5     4030.70     3722.66     91.21 o 
   6   4   5      492.77      406.84     35.40 o 
   7   4   5     1238.24     1187.79     63.49 o 
   8   4   5     3722.12     3720.95    140.58 o 
   9   4   5     1274.74     1335.17    103.26 o 
  10   4   5     1370.71     1315.44     79.99 o 
  11   4   5       11.19      -22.59     48.70 o 
  12   4   5      308.12      296.64     98.66 o 
  13   4   5       58.87       30.57     46.13 o 
  14   4   5       30.53      129.73     68.08 o 
 -17   5   5      603.78      708.92    151.51 o 
 -16   5   5     1260.40     1225.85    145.85 o 
 -15   5   5        2.41      -20.27     34.59 o 
 -14   5   5      221.53      181.78     55.04 o 
 -13   5   5     1178.42     1182.86     58.41 o 
 -12   5   5     2724.31     2722.39     76.00 o 
 -11   5   5     1900.41     1864.45     56.04 o 
 -10   5   5       17.35       19.00     14.96 o 
  -9   5   5     2143.33     2127.55     49.73 o 
  -8   5   5       47.76       55.58     13.47 o 
  -7   5   5       84.10      107.35     13.45 o 
  -6   5   5     5481.15     5439.97     75.78 o 
  -5   5   5    13448.18    13825.57    142.88 o 
  -4   5   5      774.19      754.20     22.43 o 
  -3   5   5      200.20      249.63     14.50 o 
  -2   5   5     8239.76     8482.98    129.97 o 
  -1   5   5     1581.79     1584.43     42.65 o 
   0   5   5    33680.84    33769.68    514.73 o 
   1   5   5      300.87      376.30     16.01 o 
   2   5   5     1776.24     1790.24     32.15 o 
   3   5   5    10573.94    10606.80    145.89 o 
   4   5   5     1561.63     1481.16     60.64 o 
   5   5   5    10445.47    10488.61    220.65 o 
   6   5   5        9.40        4.51     23.79 o 
   7   5   5      320.40      322.66     35.06 o 
   8   5   5     1874.07     1778.90     65.77 o 
   9   5   5       70.11       86.76     28.83 o 
  10   5   5        7.16       55.39     34.73 o 
  11   5   5     3347.10     3406.25    122.94 o 
  12   5   5        2.01       34.46     48.25 o 
  13   5   5       19.52       15.82     61.16 o 
 -17   6   5      704.16      716.72     74.97 o 
 -16   6   5      177.80       94.80     44.62 o 
 -15   6   5       93.65      103.99     42.01 o 
 -14   6   5      928.17     1028.59     74.69 o 
 -13   6   5      468.35      626.22     54.70 o 
 -12   6   5      470.95      364.27     41.48 o 
 -11   6   5      386.00      350.27     33.50 o 
 -10   6   5     4226.49     4055.33     81.03 o 
  -9   6   5      135.69      150.64     21.78 o 
  -8   6   5       79.20       94.19     13.11 o 
  -7   6   5     4116.72     4259.14     54.42 o 
  -6   6   5     2608.65     2681.12     41.39 o 
  -5   6   5     7923.33     7957.18    102.00 o 
  -4   6   5     2711.09     2686.85     50.29 o 
  -3   6   5      458.72      477.74     22.25 o 
  -2   6   5    19745.52    20702.61    224.92 o 
  -1   6   5     4511.13     4131.22     58.48 o 
   0   6   5    26884.96    27105.20    254.23 o 
   1   6   5     2546.20     2416.35     39.42 o 
   2   6   5      776.51      797.39     25.98 o 
   3   6   5     4103.65     4032.71     76.57 o 
   4   6   5     3750.64     3549.54     84.51 o 
   5   6   5      517.12      552.22     39.27 o 
   6   6   5     2428.25     2381.29     62.66 o 
   7   6   5      399.10      501.38     43.05 o 
   8   6   5      103.02      127.17     28.79 o 
   9   6   5     1112.24     1177.69     76.32 o 
  10   6   5        3.64       36.03     42.03 o 
  11   6   5     3646.04     3447.70    124.32 o 
  12   6   5      322.07      397.52     99.69 o 
  13   6   5      104.68      179.83     80.43 o 
 -17   7   5      209.21      194.42     49.54 o 
 -16   7   5      791.23      780.05     68.68 o 
 -15   7   5      292.44      159.25     45.78 o 
 -14   7   5       70.77      169.20     41.87 o 
 -13   7   5       49.10       -5.68     31.86 o 
 -12   7   5     3962.61     3969.31    112.52 o 
 -11   7   5      126.88       61.63     43.74 o 
 -10   7   5     5608.33     5819.85    111.42 o 
  -9   7   5     2731.73     2612.28     62.44 o 
  -8   7   5     1279.80     1196.81     35.52 o 
  -7   7   5     8065.90     8294.92     94.32 o 
  -6   7   5     6892.76     7206.87     95.52 o 
  -5   7   5     7034.03     7254.35     89.34 o 
  -4   7   5      666.12      665.58     24.88 o 
  -3   7   5       64.81       45.63     12.44 o 
  -2   7   5      205.61      216.72     17.91 o 
  -1   7   5     3266.47     3306.02     66.51 o 
   0   7   5       12.89       -4.75      9.56 o 
   1   7   5     3663.31     3540.90     52.47 o 
   2   7   5        4.62        9.77     12.68 o 
   3   7   5      980.24     1090.21     44.78 o 
   4   7   5     1348.17     1436.11     74.66 o 
   5   7   5     2387.28     2400.67     81.71 o 
   6   7   5     7570.38     7189.07    164.55 o 
   7   7   5       20.07      -11.12     23.34 o 
   8   7   5      948.05      967.99     79.49 o 
   9   7   5     1648.72     1538.22     71.11 o 
  10   7   5     1421.37     1381.70    101.65 o 
  11   7   5     2798.50     2489.48    182.41 o 
  12   7   5      140.24       32.56     65.57 o 
 -16   8   5      369.40      328.00     93.63 o 
 -15   8   5     5723.29     5961.86    225.50 o 
 -14   8   5      106.69      158.62     48.41 o 
 -13   8   5        4.25        4.78     40.92 o 
 -12   8   5      947.25      931.56     88.22 o 
 -11   8   5     1560.86     1542.15    121.97 o 
 -10   8   5     3772.46     3896.16    106.86 o 
  -9   8   5     2961.08     2890.17     87.37 o 
  -8   8   5      158.74      176.83     26.32 o 
  -7   8   5    13523.02    13530.24    166.16 o 
  -6   8   5     3999.61     3994.49     70.71 o 
  -5   8   5      691.27      764.91     38.71 o 
  -4   8   5     4149.09     3969.08     59.69 o 
  -3   8   5     1693.73     1619.73     42.80 o 
  -2   8   5      739.50      733.50     30.20 o 
  -1   8   5     1191.55     1159.61     41.07 o 
   0   8   5      169.34      176.34     15.81 o 
   1   8   5     2710.16     2637.79     51.16 o 
   2   8   5      778.07      749.55     41.54 o 
   3   8   5      306.98      328.81     29.15 o 
   4   8   5     7619.51     7685.94    143.37 o 
   5   8   5     2503.93     2446.32     75.62 o 
   6   8   5     4450.56     4470.68    134.45 o 
   7   8   5        3.65       22.92     27.09 o 
   8   8   5       20.18        3.07     27.20 o 
   9   8   5     1023.97      902.42     62.15 o 
  10   8   5     1014.35     1115.47    131.38 o 
  11   8   5     2601.11     3015.72    203.52 o 
  12   8   5       13.39       33.39     68.52 o 
 -16   9   5      617.28      635.50     86.68 o 
 -15   9   5     1212.13     1088.26    106.00 o 
 -14   9   5        0.56      -21.98     63.82 o 
 -13   9   5      206.58      165.75     43.24 o 
 -12   9   5     1476.60     1589.83     77.42 o 
 -11   9   5     6805.78     7080.60    159.94 o 
 -10   9   5     3472.01     3756.64    108.58 o 
  -9   9   5      469.15      559.55     47.41 o 
  -8   9   5      321.97      280.79     28.27 o 
  -7   9   5        0.06       13.30     20.06 o 
  -6   9   5       21.81        0.30     21.16 o 
  -5   9   5      112.10      129.34     17.31 o 
  -4   9   5     5428.59     5250.83     74.28 o 
  -3   9   5      304.50      341.29     21.38 o 
  -2   9   5     1005.74      959.14     33.66 o 
  -1   9   5    11803.88    11184.97    142.87 o 
   0   9   5     2990.64     2813.17     54.78 o 
   1   9   5    18361.24    18127.26    216.01 o 
   2   9   5     1453.23     1210.00     43.56 o 
   3   9   5       43.02       25.60     20.50 o 
   4   9   5     2675.76     2761.91     70.76 o 
   5   9   5     1487.04     1599.72     52.02 o 
   6   9   5      742.98      744.32     41.50 o 
   7   9   5      487.25      524.91     57.44 o 
   8   9   5      182.53      142.04     35.32 o 
   9   9   5       63.37      138.29     41.02 o 
  10   9   5        2.62       67.14     52.16 o 
  11   9   5      277.06      231.74     85.57 o 
 -16  10   5      818.97      966.67     77.35 o 
 -15  10   5      280.16      287.54     53.12 o 
 -14  10   5        0.09       34.51     46.47 o 
 -13  10   5       25.52       27.64     38.56 o 
 -12  10   5      168.71      192.11     43.01 o 
 -11  10   5      989.01     1103.50     66.50 o 
 -10  10   5     3405.72     3457.96    136.97 o 
  -9  10   5     3667.82     3774.58    105.20 o 
  -8  10   5        1.70      -11.93     22.72 o 
  -7  10   5      179.03      127.10     34.92 o 
  -6  10   5      577.89      657.27     37.96 o 
  -5  10   5     2418.64     2409.25     54.21 o 
  -4  10   5     9282.26     9194.58    126.99 o 
  -3  10   5      911.10      937.41     32.74 o 
  -2  10   5     2056.64     1954.91     46.51 o 
  -1  10   5     4638.65     4557.72     78.26 o 
   0  10   5     3328.79     3233.36     60.33 o 
   1  10   5    10761.31    10687.12    145.29 o 
   2  10   5        9.74       23.73     20.25 o 
   3  10   5     1482.01     1389.11     67.96 o 
   4  10   5      147.98      199.21     28.50 o 
   5  10   5      185.05      181.25     25.22 o 
   6  10   5      625.64      657.85     41.15 o 
   7  10   5      514.18      461.84     55.94 o 
   8  10   5        6.29       -8.98     60.81 o 
   9  10   5       36.56       71.90     44.03 o 
  10  10   5      102.82      190.47     88.97 o 
 -16  11   5      240.49      345.72     89.03 o 
 -15  11   5      105.49       61.79     51.11 o 
 -14  11   5      181.68      237.33     47.87 o 
 -13  11   5       18.59       80.68     53.60 o 
 -12  11   5      787.15      825.11    127.34 o 
 -11  11   5      420.03      409.01     70.75 o 
 -10  11   5     1275.36     1132.50     89.36 o 
  -9  11   5     8243.07     7831.83    168.79 o 
  -8  11   5      151.08      130.45     54.89 o 
  -7  11   5     2603.43     2480.40     73.64 o 
  -6  11   5      549.33      559.40     37.07 o 
  -5  11   5     4156.67     4443.60     96.72 o 
  -4  11   5     3532.63     3621.51     68.81 o 
  -3  11   5      635.08      673.99     27.88 o 
  -2  11   5        5.05        9.07     16.24 o 
  -1  11   5      247.32      205.04     23.40 o 
   0  11   5     2815.64     2722.19     68.04 o 
   1  11   5     2788.80     2804.54     71.59 o 
   2  11   5      486.49      525.42     39.07 o 
   3  11   5     1109.48     1130.92     53.93 o 
   4  11   5       37.11       22.49     19.64 o 
   5  11   5        0.08       15.25     20.73 o 
   6  11   5      432.96      383.40     45.55 o 
   7  11   5     3691.00     3486.80    176.48 o 
   8  11   5       98.02       83.17     52.26 o 
   9  11   5      249.42      166.19     50.33 o 
 -15  12   5     1071.17     1157.24     82.57 o 
 -14  12   5      556.10      579.42     67.41 o 
 -13  12   5      702.84      813.64     66.29 o 
 -12  12   5      251.48      181.72     44.13 o 
 -11  12   5     2146.66     2244.54    103.01 o 
 -10  12   5      625.61      681.17     57.92 o 
  -9  12   5     2724.51     2554.32    259.34 o 
  -8  12   5      373.36      366.75     37.42 o 
  -7  12   5       31.83       71.18     27.61 o 
  -6  12   5      114.12      131.35     37.31 o 
  -5  12   5     1856.30     1816.15     63.82 o 
  -4  12   5     4967.67     4890.30    118.70 o 
  -3  12   5       88.10       91.39     24.68 o 
  -2  12   5       16.23       14.68     18.30 o 
  -1  12   5     1287.02     1342.88     51.97 o 
   0  12   5      280.96      270.50     30.36 o 
   1  12   5      566.98      563.72     45.59 o 
   2  12   5     1747.04     1755.01     78.55 o 
   3  12   5      464.21      458.91     36.49 o 
   4  12   5      160.51      142.17     31.34 o 
   5  12   5      137.89      112.17     34.10 o 
   6  12   5      518.26      525.42     53.41 o 
   7  12   5     6635.54     6732.31    182.01 o 
   8  12   5        2.47      -25.87     40.40 o 
   9  12   5      104.43      139.30     48.47 o 
 -15  13   5      829.19      968.49    229.71 o 
 -14  13   5     1568.82     1628.91     89.46 o 
 -13  13   5     1146.34     1101.43    124.48 o 
 -12  13   5       19.96      -17.10     36.72 o 
 -11  13   5      240.54      211.93     47.21 o 
 -10  13   5     1742.15     1636.58     82.93 o 
  -9  13   5     1243.14     1117.94     69.26 o 
  -8  13   5     1435.54     1365.35     64.08 o 
  -7  13   5      539.88      516.88     43.25 o 
  -6  13   5      274.28      318.72     36.24 o 
  -5  13   5        9.42       -1.74     27.71 o 
  -4  13   5      619.36      473.86     54.42 o 
  -3  13   5     5814.64     5452.22    175.05 o 
  -2  13   5      924.95     1092.67     70.06 o 
  -1  13   5      136.03      140.02     27.65 o 
   0  13   5       46.41       44.44     26.10 o 
   1  13   5      616.77      668.79     82.53 o 
   2  13   5     3227.51     3226.64     95.46 o 
   3  13   5     3104.03     3090.20     76.81 o 
   4  13   5     3156.45     3107.52     99.03 o 
   5  13   5     1016.19      987.25     66.05 o 
   6  13   5      752.96      671.85     67.00 o 
   7  13   5      754.05      724.71    124.16 o 
   8  13   5       70.72       40.96     44.23 o 
 -14  14   5      673.37      658.17     97.02 o 
 -13  14   5      221.42      252.98     81.41 o 
 -12  14   5      248.88      270.71     50.68 o 
 -11  14   5       98.11      139.05     44.15 o 
 -10  14   5     1700.60     1581.38     84.96 o 
  -9  14   5      748.87      670.79     60.48 o 
  -8  14   5     2132.61     2269.58     79.26 o 
  -7  14   5      607.13      681.01     49.12 o 
  -6  14   5     1381.57     1383.82    116.72 o 
  -5  14   5        1.42      -17.03     42.94 o 
  -4  14   5       37.91      -20.54     60.51 o 
  -3  14   5     2391.69     2382.02    119.53 o 
  -2  14   5      805.18      925.78    133.64 o 
  -1  14   5      115.04      164.37     47.25 o 
   0  14   5     3395.21     3357.25    113.11 o 
   1  14   5     2492.76     2814.60     91.41 o 
   2  14   5     2312.38     2334.52     76.00 o 
   3  14   5      621.36      687.09     57.01 o 
   4  14   5      330.50      344.54     53.13 o 
   5  14   5        2.82       33.68     33.13 o 
   6  14   5      777.25      799.09     77.30 o 
   7  14   5      357.98      346.70     64.87 o 
 -14  15   5      211.18      118.13     81.39 o 
 -13  15   5      108.24      101.31     64.30 o 
 -12  15   5      153.76      160.45    171.70 o 
 -11  15   5      318.63      334.45     87.00 o 
 -10  15   5       50.21       16.77     63.80 o 
  -9  15   5      360.62      420.12    108.62 o 
  -8  15   5     4159.17     4363.90    146.35 o 
  -7  15   5       94.07      164.33     49.03 o 
  -6  15   5     3051.45     2889.58    117.37 o 
  -5  15   5      293.05      331.11     54.04 o 
  -4  15   5     2871.00     3241.83    141.82 o 
  -3  15   5     2852.09     2706.52    148.95 o 
  -2  15   5      242.06      233.76     55.12 o 
  -1  15   5      346.69      248.09     55.80 o 
   0  15   5     1098.41     1096.93    121.74 o 
   1  15   5      248.56      213.50     55.77 o 
   2  15   5       12.47        0.33     34.49 o 
   3  15   5       81.87       57.84     33.49 o 
   4  15   5      167.46      150.30     66.52 o 
   5  15   5      437.16      420.25     56.23 o 
   6  15   5       92.58      103.40     39.35 o 
 -13  16   5      208.40      116.42     76.61 o 
 -12  16   5      792.17      678.35    107.28 o 
 -11  16   5     1227.77     1242.07    133.11 o 
 -10  16   5      228.38      175.79    108.40 o 
  -9  16   5      376.76      369.82     88.27 o 
  -8  16   5     1595.18     1599.43     99.69 o 
  -7  16   5     1022.75     1026.71     84.70 o 
  -6  16   5      430.17      406.32     61.49 o 
  -5  16   5      258.28      263.22    164.00 o 
  -4  16   5     3914.90     3950.07    162.98 o 
  -3  16   5     2900.67     2550.18    319.74 o 
  -2  16   5      396.32      509.46     73.15 o 
  -1  16   5       16.56      -20.16     36.82 o 
   0  16   5     1035.42     1291.44    164.51 o 
   1  16   5      330.81      260.21     58.20 o 
   2  16   5      217.75      319.85     63.12 o 
   3  16   5      590.60      511.33     73.42 o 
   4  16   5        6.53       74.07     46.16 o 
 -12  17   5     1425.98     1647.48    152.47 o 
 -11  17   5      423.73      468.17    103.73 o 
 -10  17   5       73.12       12.75     70.48 o 
  -9  17   5      420.17      325.56    153.37 o 
  -8  17   5      228.18      235.98     55.36 o 
  -7  17   5      444.89      409.92     99.57 o 
  -6  17   5        0.88      -51.03     41.19 o 
  -5  17   5        7.42      -12.02     46.64 o 
  -4  17   5      686.45      667.99    126.61 o 
  -3  17   5      346.20      330.21     52.78 o 
  -2  17   5      112.26       87.70     40.74 o 
  -1  17   5      241.40      194.76     58.15 o 
   0  17   5     1092.69     1030.79     97.79 o 
   1  17   5       18.77        6.07     43.35 o 
   2  17   5      477.00      488.63     97.90 o 
   3  17   5     1733.99     1814.71    302.35 o 
 -10  18   5       19.67        4.26     71.73 o 
  -9  18   5      253.28      124.71     77.27 o 
  -8  18   5       81.20      106.67     48.81 o 
  -7  18   5      262.82      250.06    154.60 o 
  -6  18   5      263.59      289.62     67.96 o 
  -5  18   5     1337.50     1324.55    161.57 o 
  -4  18   5      136.79      135.08     45.84 o 
  -3  18   5       34.09       66.92     40.35 o 
  -2  18   5      646.62      573.96     77.49 o 
  -1  18   5     1314.55     1514.99    119.51 o 
   0  18   5     1751.82     1899.31    123.63 o 
   1  18   5       95.90      136.13     51.53 o 
  -8  19   5      432.90      523.44    127.98 o 
  -7  19   5     1145.19     1339.56    118.10 o 
  -6  19   5      895.42     1070.13    107.90 o 
  -5  19   5      526.24      317.25     70.06 o 
  -4  19   5      107.31       90.01    119.00 o 
  -3  19   5       93.10       50.24     46.01 o 
  -2  19   5     1082.26     1198.98    109.68 o 
   3 -20   6       45.52       77.68     64.79 o 
   4 -20   6      347.20      275.12     53.97 o 
  -1 -19   6      589.79      506.80     99.30 o 
   0 -19   6        9.41       33.24     33.26 o 
   1 -19   6       80.20      143.19     47.66 o 
   2 -19   6      274.00      261.73     65.91 o 
   3 -19   6       97.09      115.21     59.51 o 
   4 -19   6      212.55      232.12     44.12 o 
   5 -19   6     1156.47     1097.38     99.73 o 
   6 -19   6      184.85      169.46     58.71 o 
   7 -19   6      854.06      952.02     93.66 o 
   8 -19   6       27.15       60.26    157.01 o 
  -4 -18   6       43.14       46.52     35.02 o 
  -3 -18   6      185.35      104.82     43.82 o 
  -2 -18   6      737.96      864.79     89.65 o 
  -1 -18   6        0.22       -2.42     53.75 o 
   0 -18   6     2859.42     2796.30    118.34 o 
   1 -18   6       63.56       44.53     37.65 o 
   2 -18   6     2366.15     2442.41     98.14 o 
   3 -18   6        0.71      -25.07     28.80 o 
   4 -18   6      316.04      429.17     94.15 o 
   5 -18   6      980.53      851.22     80.57 o 
   6 -18   6      441.56      509.72     62.79 o 
   7 -18   6     1281.48     1166.41    101.59 o 
   8 -18   6      148.31      122.99     56.91 o 
   9 -18   6        2.70       18.84     52.36 o 
  10 -18   6      935.90      918.07    138.05 o 
  -5 -17   6      440.04      434.87     66.84 o 
  -4 -17   6        5.66       -9.97     32.21 o 
  -3 -17   6     3419.04     3488.74    149.03 o 
  -2 -17   6       41.19       23.18     37.09 o 
  -1 -17   6      963.01      924.76     74.63 o 
   0 -17   6     4192.25     4250.31    108.45 o 
   1 -17   6     3529.20     3542.10     97.22 o 
   2 -17   6     3286.78     3504.57    101.29 o 
   3 -17   6       42.09      -13.05     26.71 o 
   4 -17   6      728.95      632.63     53.05 o 
   5 -17   6     1443.55     1475.28     69.83 o 
   6 -17   6        0.70       31.76     41.31 o 
   7 -17   6      322.95      340.34     62.70 o 
   8 -17   6      128.13       85.31     52.59 o 
   9 -17   6        0.55        3.88     41.16 o 
  10 -17   6       34.49       -9.15     40.60 o 
  11 -17   6      279.65      188.55     52.36 o 
  -7 -16   6       62.34       25.24     39.36 o 
  -6 -16   6        5.97       43.16     37.49 o 
  -5 -16   6     1004.89      900.93    259.05 o 
  -4 -16   6        0.83       68.82     42.05 o 
  -3 -16   6     5566.33     5457.71    171.58 o 
  -2 -16   6       17.42       33.58     30.44 o 
  -1 -16   6        0.32      -37.30     21.63 o 
   0 -16   6     1297.01     1267.72     65.80 o 
   1 -16   6      146.68       97.63     26.91 o 
   2 -16   6     1465.66     1501.19     67.95 o 
   3 -16   6       13.86      -13.43     24.69 o 
   4 -16   6      425.40      350.29     41.15 o 
   5 -16   6     1675.96     1782.85     85.77 o 
   6 -16   6      117.68      139.77     45.48 o 
   7 -16   6       56.61       91.83     36.80 o 
   8 -16   6     1615.15     1578.09     77.71 o 
   9 -16   6      634.62      541.60    123.85 o 
  10 -16   6       23.99       -8.87     41.69 o 
  11 -16   6      721.97      680.58     68.13 o 
  12 -16   6      208.62      214.81     67.28 o 
  -8 -15   6     2525.15     2648.19    133.81 o 
  -7 -15   6       16.54        7.55     31.77 o 
  -6 -15   6      262.55      226.06     52.51 o 
  -5 -15   6      958.94      950.90     76.40 o 
  -4 -15   6       52.78       39.04     33.00 o 
  -3 -15   6     1198.49     1034.06     74.12 o 
  -2 -15   6        7.80        5.30     24.77 o 
  -1 -15   6      895.32      971.12     58.06 o 
   0 -15   6      936.82      996.16     52.32 o 
   1 -15   6      293.65      302.67     32.31 o 
   2 -15   6      199.15      237.97     34.92 o 
   3 -15   6     3550.66     3706.81     96.30 o 
   4 -15   6       91.59      106.82     30.68 o 
   5 -15   6       98.51       41.65     26.36 o 
   6 -15   6      297.29      364.17     42.99 o 
   7 -15   6      786.50      612.22     73.34 o 
   8 -15   6     3308.63     3193.00    106.16 o 
   9 -15   6      637.21      644.07     55.50 o 
  10 -15   6      573.27      577.90     85.93 o 
  11 -15   6     1175.71     1240.21     86.03 o 
  12 -15   6       29.90       69.92     45.65 o 
  13 -15   6     1951.30     2191.82    108.74 o 
  -9 -14   6       22.88       79.53     34.15 o 
  -8 -14   6     1794.98     1713.74     87.88 o 
  -7 -14   6       47.15       87.43     34.42 o 
  -6 -14   6      167.07      136.12     37.70 o 
  -5 -14   6      757.58      691.65     63.94 o 
  -4 -14   6        9.25      -14.35     26.95 o 
  -3 -14   6       74.14       33.12     28.55 o 
  -2 -14   6     1291.19     1298.82     60.35 o 
  -1 -14   6       43.98       45.65     19.78 o 
   0 -14   6      225.70      283.99     28.99 o 
   1 -14   6      994.77     1067.69     54.06 o 
   2 -14   6      229.38      180.19     39.54 o 
   3 -14   6     5266.49     5074.60    111.89 o 
   4 -14   6      535.12      358.19     38.21 o 
   5 -14   6      520.06      420.55     35.44 o 
   6 -14   6     1925.69     1808.88     69.02 o 
   7 -14   6      258.98      248.86     40.80 o 
   8 -14   6     4280.97     3961.64    105.46 o 
   9 -14   6      805.60      889.13     59.71 o 
  10 -14   6       37.49       86.08     30.33 o 
  11 -14   6      402.79      301.72     42.82 o 
  12 -14   6       17.00       68.23     60.04 o 
  13 -14   6      686.58      703.38     71.92 o 
 -10 -13   6     1637.43     1573.45    119.54 o 
  -9 -13   6       20.98       45.22     30.75 o 
  -8 -13   6     1468.52     1543.53     86.61 o 
  -7 -13   6      757.77      888.97     62.03 o 
  -6 -13   6       56.65       46.48     23.65 o 
  -5 -13   6       77.62       38.43     39.22 o 
  -4 -13   6      315.55      380.17     47.20 o 
  -3 -13   6      314.83      354.87     44.05 o 
  -2 -13   6     3084.06     3128.87     83.38 o 
  -1 -13   6      297.47      351.24     30.44 o 
   0 -13   6      697.40      704.05     38.18 o 
   1 -13   6     8938.94     8709.62    126.35 o 
   2 -13   6      227.17      277.81     27.45 o 
   3 -13   6     9634.81     9096.22    158.72 o 
   4 -13   6      757.56      728.27     41.35 o 
   5 -13   6      817.02      676.08     41.43 o 
   6 -13   6     1144.71      943.32     53.67 o 
   7 -13   6        0.10       -2.36     25.38 o 
   8 -13   6     2519.99     2269.28     77.09 o 
   9 -13   6        5.91       35.41     30.06 o 
  10 -13   6       23.10       31.96     26.60 o 
  11 -13   6        2.53       -0.35     26.39 o 
  12 -13   6      463.68      433.79     57.24 o 
  13 -13   6       51.92       45.22     43.69 o 
  14 -13   6      641.63      600.97     69.95 o 
 -11 -12   6       19.52       62.32     37.63 o 
 -10 -12   6      218.54      300.07     58.20 o 
  -9 -12   6       47.08       21.99     38.53 o 
  -8 -12   6      182.87      169.10     33.94 o 
  -7 -12   6     5660.31     5774.25    155.87 o 
  -6 -12   6     1091.88     1049.30     97.74 o 
  -5 -12   6      389.00      409.83     40.22 o 
  -4 -12   6      387.39      415.57     38.28 o 
  -3 -12   6      254.30      211.21     34.94 o 
  -2 -12   6     5825.86     5739.67     89.19 o 
  -1 -12   6       77.00       48.44     26.91 o 
   0 -12   6     1538.63     1421.59     41.87 o 
   1 -12   6     4047.06     3946.54     69.20 o 
   2 -12   6      146.55      109.03     18.07 o 
   3 -12   6     4166.19     3966.74     79.07 o 
   4 -12   6        4.84       16.59     17.96 o 
   5 -12   6     2745.96     2785.16     78.99 o 
   6 -12   6       59.61       59.54     20.95 o 
   7 -12   6      303.95      337.51     36.69 o 
   8 -12   6      357.04      347.04     48.70 o 
   9 -12   6     2028.82     2000.95     73.44 o 
  10 -12   6       51.85       77.86     27.30 o 
  11 -12   6      363.40      415.05     40.54 o 
  12 -12   6       31.55       85.54     38.42 o 
  13 -12   6      304.33      231.52    149.95 o 
  14 -12   6     1155.24     1203.21     87.20 o 
 -11 -11   6      239.04      231.02     53.49 o 
 -10 -11   6      680.75      649.13     76.73 o 
  -9 -11   6      192.96      106.69     30.53 o 
  -8 -11   6       33.33       46.52     26.99 o 
  -7 -11   6     3856.74     4028.58    117.29 o 
  -6 -11   6      590.39      565.71     45.57 o 
  -5 -11   6     1194.50     1160.85     58.23 o 
  -4 -11   6     3115.36     3224.86     83.33 o 
  -3 -11   6      595.28      633.63     28.89 o 
  -2 -11   6    13242.00    13211.17    157.34 o 
  -1 -11   6      156.66      152.23     18.83 o 
   0 -11   6      457.23      444.64     26.12 o 
   1 -11   6      145.76       87.62     17.43 o 
   2 -11   6       11.64        6.80     12.16 o 
   3 -11   6      190.08      143.22     18.91 o 
   4 -11   6       70.67       64.34     15.75 o 
   5 -11   6     1002.32     1078.15     45.44 o 
   6 -11   6       63.31       46.51     23.23 o 
   7 -11   6     2421.25     2347.19     70.41 o 
   8 -11   6       39.18       42.27     27.07 o 
   9 -11   6     7931.48     8105.20    138.42 o 
  10 -11   6      749.47      757.50     50.44 o 
  11 -11   6      113.49      155.70     31.31 o 
  12 -11   6      282.40      279.93     53.51 o 
  13 -11   6       46.37       81.33     39.84 o 
  14 -11   6     1279.52     1223.83    101.39 o 
 -12 -10   6     2198.26     2483.93    184.80 o 
 -11 -10   6      214.26      208.09     54.39 o 
 -10 -10   6      789.50      726.08     69.77 o 
  -9 -10   6      702.14      715.28     54.72 o 
  -8 -10   6      104.32      121.00     29.74 o 
  -7 -10   6     9717.98     9680.25    176.46 o 
  -6 -10   6      707.19      811.87     57.08 o 
  -5 -10   6     1108.21     1056.33     55.42 o 
  -4 -10   6      143.34      132.02     18.55 o 
  -3 -10   6      321.14      351.59     21.71 o 
  -2 -10   6     5166.84     4930.35     74.05 o 
  -1 -10   6       18.20       37.69     13.79 o 
   0 -10   6     1775.44     1523.83     40.38 o 
   1 -10   6      792.15      911.92     32.97 o 
   2 -10   6     1670.05     1471.23     35.87 o 
   3 -10   6       33.33       23.07     14.90 o 
   4 -10   6    16647.07    15816.43    233.68 o 
   5 -10   6       54.44       53.36     16.96 o 
   6 -10   6     5387.38     5163.65     95.16 o 
   7 -10   6      819.31      807.42     52.21 o 
   8 -10   6      630.35      580.37     42.45 o 
   9 -10   6    13027.10    12672.73    188.02 o 
  10 -10   6     1029.24     1026.39     51.73 o 
  11 -10   6      246.83      195.39     31.66 o 
  12 -10   6     2072.62     2076.66     73.36 o 
  13 -10   6        1.07       53.28     39.26 o 
  14 -10   6      837.58      863.26     62.99 o 
  15 -10   6      263.26      256.28    109.70 o 
 -13  -9   6       28.35      110.20     58.90 o 
 -12  -9   6     3625.84     3583.92    149.83 o 
 -11  -9   6      559.37      699.48    109.15 o 
 -10  -9   6        1.28      -32.19     44.30 o 
  -9  -9   6      280.66      305.50     62.22 o 
  -8  -9   6        6.23       11.57     19.90 o 
  -7  -9   6     1483.25     1436.62     76.45 o 
  -6  -9   6      887.67      851.47     49.92 o 
  -5  -9   6      925.92      942.52     70.66 o 
  -4  -9   6        2.31        1.46     11.87 o 
  -3  -9   6      121.73      116.09     18.31 o 
  -2  -9   6        6.46       -3.76     10.59 o 
  -1  -9   6     5646.33     5666.37     79.45 o 
   0  -9   6      177.82      195.22     19.37 o 
   1  -9   6     3533.28     3586.34     57.94 o 
   2  -9   6      809.13      859.98     30.29 o 
   3  -9   6      262.14      235.47     21.23 o 
   4  -9   6    26069.12    24706.07    352.75 o 
   5  -9   6      899.27      776.31     32.42 o 
   6  -9   6     2060.13     2008.58     54.33 o 
   7  -9   6       30.19       41.48     19.13 o 
   8  -9   6     2508.31     2481.95     59.56 o 
   9  -9   6     2335.27     2400.50     65.42 o 
  10  -9   6      249.03      291.33     36.46 o 
  11  -9   6        0.01      -23.16     32.07 o 
  12  -9   6       45.40       30.11     35.74 o 
  13  -9   6       79.50      127.29     39.49 o 
  14  -9   6        4.34       -2.55     31.43 o 
  15  -9   6      909.51      791.57    111.12 o 
 -13  -8   6      398.10      382.50     64.05 o 
 -12  -8   6     2003.36     2117.68    101.91 o 
 -11  -8   6      395.08      386.99     68.93 o 
 -10  -8   6      169.33      180.02     32.14 o 
  -9  -8   6      100.13       96.79     20.91 o 
  -8  -8   6        6.48       -5.57     16.60 o 
  -7  -8   6        0.91      -19.43     22.20 o 
  -6  -8   6     8263.09     8143.69    145.48 o 
  -5  -8   6      496.64      539.31     38.82 o 
  -4  -8   6     1503.94     1321.87     39.33 o 
  -3  -8   6      524.92      491.79     31.55 o 
  -2  -8   6        4.38        7.75     10.91 o 
  -1  -8   6     7693.30     7544.33    101.57 o 
   0  -8   6      737.42      790.75     27.84 o 
   1  -8   6    10593.22    10216.78    128.89 o 
   2  -8   6     1880.83     1991.73     43.24 o 
   3  -8   6      985.36      985.06     31.47 o 
   4  -8   6    14447.36    13629.48    212.81 o 
   5  -8   6      169.74      133.19     20.69 o 
   6  -8   6      850.04      883.89     38.82 o 
   7  -8   6        1.07       41.83     21.14 o 
   8  -8   6     1613.04     1666.98     47.38 o 
   9  -8   6      147.03      216.75     24.67 o 
  10  -8   6      744.46      696.35     43.04 o 
  11  -8   6      711.17      809.96     52.31 o 
  12  -8   6     1127.69     1195.95     59.42 o 
  13  -8   6      207.80      226.59     55.17 o 
  14  -8   6      105.39      178.97     57.44 o 
  15  -8   6     1724.15     1966.39    105.72 o 
 -14  -7   6      214.10      233.33     78.68 o 
 -13  -7   6     1231.27     1185.67     98.49 o 
 -12  -7   6      168.72       63.32     34.77 o 
 -11  -7   6     1221.13     1253.72     62.22 o 
 -10  -7   6      355.65      303.25     43.13 o 
  -9  -7   6      625.50      667.93     37.86 o 
  -8  -7   6      753.35      786.53     39.11 o 
  -7  -7   6      383.30      406.94     28.36 o 
  -6  -7   6    24963.51    24459.03    279.47 o 
  -5  -7   6     1737.73     1665.45     43.83 o 
  -4  -7   6     2885.88     2656.47     48.52 o 
  -3  -7   6     3069.37     3104.64     46.26 o 
  -2  -7   6     9957.51     9834.63    131.86 o 
  -1  -7   6    11063.11    10503.13    127.17 o 
   0  -7   6      200.79      257.39     17.87 o 
   1  -7   6     1517.27     1432.93     33.69 o 
   2  -7   6      304.33      200.87     16.93 o 
   3  -7   6      141.55      143.12     14.91 o 
   4  -7   6      252.57      204.49     20.88 o 
   5  -7   6        1.87      -10.89     14.00 o 
   6  -7   6      949.98      942.17     62.67 o 
   7  -7   6     1035.99     1099.60     38.37 o 
   8  -7   6      678.46      774.60     35.71 o 
   9  -7   6        0.18       16.89     19.26 o 
  10  -7   6     6418.07     6465.71    127.33 o 
  11  -7   6       29.97       98.58     26.54 o 
  12  -7   6     3899.87     3809.98    100.19 o 
  13  -7   6        1.79       -7.53     38.03 o 
  14  -7   6       88.67       82.16     61.88 o 
  15  -7   6     2030.36     1832.02    203.24 o 
 -14  -6   6      516.54      576.28    107.32 o 
 -13  -6   6       10.45       -4.55     29.65 o 
 -12  -6   6      208.56      237.64     34.53 o 
 -11  -6   6     4817.05     5290.53    113.50 o 
 -10  -6   6      282.34      323.17     36.54 o 
  -9  -6   6     5978.63     6182.78    105.32 o 
  -8  -6   6        3.82      -11.65     26.36 o 
  -7  -6   6       45.21       13.88     11.19 o 
  -6  -6   6     2791.71     2770.24     46.62 o 
  -5  -6   6      547.66      580.04     22.45 o 
  -4  -6   6      175.98      175.22     12.81 o 
  -3  -6   6     3493.51     3241.91     43.74 o 
  -2  -6   6     5433.92     5310.33     74.19 o 
  -1  -6   6    19352.06    19844.30    263.83 o 
   0  -6   6     2692.59     2477.47     46.28 o 
   1  -6   6       88.80       58.69     13.82 o 
   2  -6   6     6930.17     6498.57    114.46 o 
   3  -6   6      135.21      181.54     20.84 o 
   4  -6   6      115.62       85.52     17.33 o 
   5  -6   6     3124.26     3305.24     80.86 o 
   6  -6   6      382.59      368.34     33.73 o 
   7  -6   6     2170.96     2132.09     50.29 o 
   8  -6   6     3147.07     3361.68     64.94 o 
   9  -6   6       20.69       27.95     15.52 o 
  10  -6   6     6762.06     6821.96    130.34 o 
  11  -6   6      320.85      405.04     42.84 o 
  12  -6   6      793.68      864.76     60.69 o 
  13  -6   6        0.24       55.41     31.94 o 
  14  -6   6      115.10      161.73     51.29 o 
  15  -6   6      821.28      737.70     76.76 o 
 -15  -5   6      318.79      276.79     83.50 o 
 -14  -5   6     1897.13     1960.67    131.21 o 
 -13  -5   6      567.69      538.28     52.50 o 
 -12  -5   6      499.35      517.27     49.21 o 
 -11  -5   6     4400.90     4422.51    105.66 o 
 -10  -5   6      113.71      140.68     26.40 o 
  -9  -5   6     3154.58     3186.34     67.94 o 
  -8  -5   6       16.67       33.50     13.93 o 
  -7  -5   6     7223.88     7275.11     87.78 o 
  -6  -5   6     7619.32     7705.39     89.17 o 
  -5  -5   6     1516.00     1329.24     29.10 o 
  -4  -5   6     3031.96     2989.26     38.33 o 
  -3  -5   6     9804.28     9817.33     97.51 o 
  -2  -5   6      222.32      154.01     12.64 o 
  -1  -5   6      103.62      134.68     13.45 o 
   0  -5   6    20224.24    20597.22    303.79 o 
   1  -5   6     6077.94     6046.29     91.73 o 
   2  -5   6    14016.78    14126.25    208.57 o 
   3  -5   6     1544.55     1531.25     63.13 o 
   4  -5   6       54.77       47.82     15.04 o 
   5  -5   6    39731.02    38791.94    525.26 o 
   6  -5   6      206.37      269.09     26.02 o 
   7  -5   6     5705.39     5580.91    101.09 o 
   8  -5   6      255.72      280.56     38.45 o 
   9  -5   6       35.85       54.21     22.60 o 
  10  -5   6     1618.07     1634.14     54.39 o 
  11  -5   6      280.59      285.84     39.57 o 
  12  -5   6      160.99      159.20     36.73 o 
  13  -5   6       48.43       88.03     34.39 o 
  14  -5   6      381.26      510.34     55.65 o 
  15  -5   6      146.38      163.75     50.35 o 
 -15  -4   6        0.47       -3.27     58.86 o 
 -14  -4   6     1204.43     1326.06    124.31 o 
 -13  -4   6      435.26      416.84     48.71 o 
 -12  -4   6      388.55      305.36     35.83 o 
 -11  -4   6      879.08     1033.53     93.75 o 
 -10  -4   6      436.15      497.76     36.74 o 
  -9  -4   6       11.52       33.87     14.19 o 
  -8  -4   6      194.61      183.20     16.25 o 
  -7  -4   6      699.61      749.53     25.83 o 
  -6  -4   6     1417.47     1395.03     30.42 o 
  -5  -4   6      115.89      127.87     13.48 o 
  -4  -4   6      538.56      619.40     17.62 o 
  -3  -4   6    17754.39    17827.58    197.90 o 
  -2  -4   6     8287.37     8902.26    139.14 o 
  -1  -4   6     5073.69     5262.51    117.18 o 
   0  -4   6    14334.42    14022.65    232.85 o 
   1  -4   6        9.57        7.42      9.78 o 
   2  -4   6    24496.38    24300.94    385.18 o 
   3  -4   6        4.91        0.58     12.69 o 
   4  -4   6      998.35     1113.25     31.23 o 
   5  -4   6    16987.57    16424.36    228.12 o 
   6  -4   6      661.72      759.60     35.50 o 
   7  -4   6       90.20       53.78     15.74 o 
   8  -4   6      755.80      640.60     37.52 o 
   9  -4   6     2682.04     2572.50     77.71 o 
  10  -4   6      200.83      181.32     37.34 o 
  11  -4   6     1753.70     1558.67     96.71 o 
  12  -4   6      253.42      129.84     35.30 o 
  13  -4   6      799.45      769.27     72.80 o 
  14  -4   6      190.84      175.21     84.86 o 
  15  -4   6      107.53      133.53     47.80 o 
 -15  -3   6       26.07      -50.27     47.70 o 
 -14  -3   6      199.12      172.64     39.80 o 
 -13  -3   6      179.42      198.52     58.63 o 
 -12  -3   6       71.38       17.57     20.07 o 
 -11  -3   6     1095.67     1077.61     49.35 o 
 -10  -3   6       49.89       71.06     19.22 o 
  -9  -3   6       53.23       51.93     14.11 o 
  -8  -3   6     4715.05     4619.11     68.23 o 
  -7  -3   6        8.82       10.81      9.93 o 
  -6  -3   6      205.53      324.99     17.14 o 
  -5  -3   6     7942.86     7674.08    100.10 o 
  -4  -3   6      572.14      541.61     18.07 o 
  -3  -3   6     3695.21     3596.07     58.44 o 
  -2  -3   6       71.51       77.41     13.18 o 
  -1  -3   6     2237.84     2721.00     48.82 o 
   0  -3   6    34368.10    37399.68    443.26 o 
   1  -3   6      600.55      673.73     24.41 o 
   2  -3   6    21508.28    21258.94    897.28 o 
   3  -3   6      211.32      233.10     21.79 o 
   4  -3   6     1070.83      983.18     28.22 o 
   5  -3   6     1070.34     1066.04     38.35 o 
   6  -3   6       42.89       73.66     18.17 o 
   7  -3   6      563.67      495.11     28.84 o 
   8  -3   6      283.37      361.08     26.75 o 
   9  -3   6     4808.52     4713.44    164.09 o 
  10  -3   6        0.62       40.51     26.31 o 
  11  -3   6     5039.01     4912.81    170.13 o 
  12  -3   6        4.45       72.42     42.90 o 
  13  -3   6     4302.62     4268.13    123.18 o 
  14  -3   6       36.54       88.60     38.81 o 
  15  -3   6      352.36      371.22     60.54 o 
 -16  -2   6      857.78      730.19    121.66 o 
 -15  -2   6      268.83      237.91     47.45 o 
 -14  -2   6      122.70      156.97     36.94 o 
 -13  -2   6     2484.33     2744.74     91.97 o 
 -12  -2   6        8.96        5.68     22.48 o 
 -11  -2   6       77.38      100.21     36.78 o 
 -10  -2   6     4236.91     4119.49     79.27 o 
  -9  -2   6     3362.19     3538.61     64.94 o 
  -8  -2   6     7882.02     8132.91     93.10 o 
  -7  -2   6     2853.44     2977.09     48.79 o 
  -6  -2   6        0.68       10.16     11.27 o 
  -5  -2   6    37124.43    37657.13    394.94 o 
  -4  -2   6     2168.61     2255.28     69.96 o 
  -3  -2   6     9696.88    10181.83    176.10 o 
  -2  -2   6     2070.25     2472.78     50.95 o 
  -1  -2   6     1621.46     1796.67     46.31 o 
   0  -2   6       12.51       47.96     16.93 o 
   1  -2   6      192.65      258.68     16.60 o 
   2  -2   6    17191.87    17290.17    239.03 o 
   3  -2   6     4723.73     5062.33     97.79 o 
   4  -2   6     1660.60     1909.13     41.81 o 
   5  -2   6      424.97      595.53     36.21 o 
   6  -2   6      699.85      860.24     29.65 o 
   7  -2   6     1144.21     1209.61     40.11 o 
   8  -2   6    11125.17    10865.23    177.01 o 
   9  -2   6        3.89        4.74     23.50 o 
  10  -2   6      262.51      273.84     63.90 o 
  11  -2   6     4866.33     4957.47    182.41 o 
  12  -2   6        7.30       95.91     36.64 o 
  13  -2   6     4120.95     4129.03    148.17 o 
  14  -2   6       14.78        4.25     40.56 o 
  15  -2   6      237.99      141.86     49.16 o 
 -16  -1   6      112.92      170.71     72.18 o 
 -15  -1   6      111.04      108.35     45.10 o 
 -14  -1   6       81.86      112.68     35.98 o 
 -13  -1   6     1626.85     1574.35     83.40 o 
 -12  -1   6       22.15       38.87     30.91 o 
 -11  -1   6      460.06      508.45     33.98 o 
 -10  -1   6    15374.12    15512.05    173.87 o 
  -9  -1   6     2130.98     2241.87     46.11 o 
  -8  -1   6     9407.62     9090.45    100.25 o 
  -7  -1   6      203.54      227.25     15.83 o 
  -6  -1   6     9197.51     9113.87    104.05 o 
  -5  -1   6    10342.94    10985.15    186.97 o 
  -4  -1   6      265.28      308.09     35.13 o 
  -3  -1   6       64.63      100.50     17.34 o 
  -2  -1   6      793.21     1007.76     34.03 o 
  -1  -1   6      406.68      531.86     25.54 o 
   0  -1   6      910.56      908.80     26.34 o 
   1  -1   6    14534.04    14082.69    174.54 o 
   2  -1   6    13723.18    14542.91    180.14 o 
   3  -1   6     9854.93     8923.76    118.59 o 
   4  -1   6     1240.76     1346.94     39.52 o 
   5  -1   6     1758.80     1830.50     39.95 o 
   6  -1   6     1042.56     1062.74     33.60 o 
   7  -1   6      991.36     1043.67     52.38 o 
   8  -1   6     4328.70     4405.23    111.53 o 
   9  -1   6      939.36     1035.58     62.91 o 
  10  -1   6       63.53       93.85     30.54 o 
  11  -1   6     2838.67     2921.80    101.54 o 
  12  -1   6      263.73      335.21     48.33 o 
  13  -1   6      589.48      610.12     95.34 o 
  14  -1   6      350.56      293.74     54.06 o 
  15  -1   6      454.13      438.09    171.27 o 
 -16   0   6      301.65      369.05     87.60 o 
 -15   0   6     1061.29     1157.20     76.99 o 
 -14   0   6     1992.24     2006.06     90.83 o 
 -13   0   6     5074.10     5237.44    146.45 o 
 -12   0   6     1187.67     1249.26     58.80 o 
 -11   0   6      584.81      558.12     35.91 o 
 -10   0   6     1227.28     1307.94     37.46 o 
  -9   0   6      279.56      328.68     21.75 o 
  -8   0   6     2142.98     2288.60     40.07 o 
  -7   0   6      192.09      221.62     18.39 o 
  -6   0   6    23612.03    24486.77    266.93 o 
  -5   0   6      301.76      353.31     17.08 o 
  -4   0   6      679.99      578.45     31.62 o 
  -3   0   6      462.41      558.18     29.39 o 
  -2   0   6    23028.53    23874.53    670.72 o 
  -1   0   6       11.24       99.42     14.23 o 
   0   0   6     7354.61     7540.57    126.96 o 
   1   0   6     9519.98     9353.92    118.90 o 
   2   0   6       77.88       49.05      7.66 o 
   3   0   6    14066.65    13713.52    170.82 o 
   4   0   6     5665.20     5763.42     65.81 o 
   5   0   6     2943.18     2685.67     44.29 o 
   6   0   6    12308.07    12068.79    182.32 o 
   7   0   6     3139.23     2972.24     88.84 o 
   8   0   6     3010.43     2838.29    118.44 o 
   9   0   6      209.69      204.85     41.13 o 
  10   0   6      145.90      142.59     35.28 o 
  11   0   6      131.31      136.65     47.58 o 
  12   0   6        2.96      105.36     37.45 o 
  13   0   6       20.88       62.71     36.61 o 
  14   0   6      310.05      327.08     46.87 o 
  15   0   6       53.12       35.10     44.45 o 
 -16   1   6      467.78      394.59     55.94 o 
 -15   1   6      801.41      859.05     71.39 o 
 -14   1   6      393.61      468.18     54.87 o 
 -13   1   6     2714.49     2816.84     79.50 o 
 -12   1   6      828.04      762.18     52.29 o 
 -11   1   6     4353.49     4301.10     78.61 o 
 -10   1   6      683.55      554.65     27.43 o 
  -9   1   6     3849.26     3717.97     88.53 o 
  -8   1   6     1155.81     1255.93     35.89 o 
  -7   1   6     7138.50     7289.89     96.18 o 
  -6   1   6       19.34       34.72     11.46 o 
  -5   1   6      356.81      507.96     28.68 o 
  -4   1   6    14237.05    14056.89    231.23 o 
  -3   1   6     3843.50     4075.98     91.77 o 
  -2   1   6    81604.19    87544.05   1303.02 o 
  -1   1   6        1.83        4.49      7.01 o 
   0   1   6       29.08       12.17      9.80 o 
   1   1   6     9649.86     9310.70    117.71 o 
   2   1   6     5737.79     4698.67     83.53 o 
   3   1   6    20108.15    20102.61    217.48 o 
   4   1   6      412.12      523.25     21.62 o 
   5   1   6      860.66      807.24     21.67 o 
   6   1   6     1981.60     2115.99     71.67 o 
   7   1   6      630.63      669.75     49.04 o 
   8   1   6       69.95      119.44     29.62 o 
   9   1   6     2864.82     2859.58    125.41 o 
  10   1   6      912.35      836.30     63.44 o 
  11   1   6        0.81       -8.49     31.86 o 
  12   1   6     1977.76     1794.04     94.70 o 
  13   1   6       20.17       44.45     51.77 o 
  14   1   6     1641.34     1791.97    118.84 o 
 -17   2   6      189.51      180.09     71.17 o 
 -16   2   6      786.47      742.26     68.49 o 
 -15   2   6      398.03      389.08     52.32 o 
 -14   2   6      140.23       85.83     47.40 o 
 -13   2   6      313.79      304.38     35.32 o 
 -12   2   6      999.81     1042.30     47.42 o 
 -11   2   6       39.91       53.35     19.42 o 
 -10   2   6      123.08      122.00     19.00 o 
  -9   2   6      431.34      472.06     24.50 o 
  -8   2   6     2891.59     2984.88     47.23 o 
  -7   2   6    11301.42    11216.04    135.36 o 
  -6   2   6      444.27      495.31     22.91 o 
  -5   2   6     2514.58     2653.21     74.20 o 
  -4   2   6    20303.79    22136.62    439.22 o 
  -3   2   6     6336.23     6178.88    248.40 o 
  -2   2   6    22268.54    23950.11    464.38 o 
  -1   2   6     4710.26     4723.67     86.56 o 
   0   2   6     8678.24     9230.96    216.88 o 
   1   2   6    13698.41    14232.05    371.84 o 
   2   2   6     3790.78     3499.28     54.67 o 
   3   2   6     6338.51     6502.22    150.97 o 
   4   2   6    11837.62    11344.00    169.71 o 
   5   2   6     4773.40     4557.45    105.32 o 
   6   2   6      552.28      488.55     41.17 o 
   7   2   6      180.35      247.06     28.37 o 
   8   2   6     1208.96     1161.84     64.13 o 
   9   2   6     5710.71     5544.82    141.15 o 
  10   2   6       96.97      118.11     36.04 o 
  11   2   6      176.84      201.88     54.77 o 
  12   2   6     4855.85     4688.97    145.35 o 
  13   2   6      176.01      152.46     57.29 o 
  14   2   6     1643.54     1545.90    119.18 o 
 -17   3   6      766.68      844.50    123.91 o 
 -16   3   6        3.29        5.05     32.21 o 
 -15   3   6       29.91       33.40     26.65 o 
 -14   3   6     1379.39     1482.62     62.96 o 
 -13   3   6     1386.34     1396.73     61.47 o 
 -12   3   6     5684.68     5849.15    124.73 o 
 -11   3   6     1241.68     1360.55     53.96 o 
 -10   3   6        4.60      -12.08     14.12 o 
  -9   3   6     5085.45     5273.55     74.54 o 
  -8   3   6     1719.61     1933.50     40.81 o 
  -7   3   6     9074.75     9435.13    117.77 o 
  -6   3   6     1518.42     1570.24     37.92 o 
  -5   3   6      346.42      385.25     17.55 o 
  -4   3   6     1900.40     1611.78     70.81 o 
  -3   3   6     3776.82     3660.13    185.44 o 
  -2   3   6     2245.78     2166.05     49.73 o 
  -1   3   6     6983.69     7537.25    228.87 o 
   0   3   6     9385.32     9732.81    164.12 o 
   1   3   6     3265.39     3353.54     66.90 o 
   2   3   6        0.06        8.54      4.49 o 
   3   3   6     2537.29     2497.14     68.69 o 
   4   3   6     8381.73     8568.59    138.98 o 
   5   3   6     1830.77     1715.06     64.92 o 
   6   3   6     3653.18     3441.97     97.74 o 
   7   3   6     3193.38     2946.77     76.86 o 
   8   3   6     4070.00     3830.67     91.42 o 
   9   3   6     8540.65     8213.61    183.40 o 
  10   3   6        3.74       30.43     31.75 o 
  11   3   6        0.36      -23.79     32.47 o 
  12   3   6     1450.61     1394.97    108.94 o 
  13   3   6      428.88      560.42    111.50 o 
  14   3   6      867.95      938.64    111.93 o 
 -16   4   6        2.68      -16.46     38.16 o 
 -15   4   6       15.56       47.75     28.91 o 
 -14   4   6     1124.83     1140.12    108.77 o 
 -13   4   6      836.62      904.20     52.70 o 
 -12   4   6     3487.34     3653.82    127.49 o 
 -11   4   6     1205.18     1250.42     48.00 o 
 -10   4   6     2169.18     2077.41     55.77 o 
  -9   4   6     7720.45     7859.54    109.25 o 
  -8   4   6     2719.13     2685.05     47.33 o 
  -7   4   6     4551.25     4580.80     59.38 o 
  -6   4   6     1167.43     1129.60     25.78 o 
  -5   4   6      420.37      569.30     21.80 o 
  -4   4   6        1.37       94.10     18.11 o 
  -3   4   6      107.11      222.76     32.13 o 
  -2   4   6     8873.19     8621.78    150.21 o 
  -1   4   6      104.64       77.29     17.06 o 
   0   4   6     3077.61     3544.03     64.55 o 
   1   4   6     4410.21     4679.09     59.84 o 
   2   4   6     9353.28     9217.15    102.06 o 
   3   4   6     2440.09     2259.62     61.82 o 
   4   4   6     9062.14     8958.12    178.19 o 
   5   4   6      348.85      357.63     31.33 o 
   6   4   6      135.13      125.74     30.06 o 
   7   4   6      141.12      113.82     29.40 o 
   8   4   6      856.10      857.71     51.64 o 
   9   4   6     7732.25     7530.96    176.05 o 
  10   4   6       45.80       69.00     33.74 o 
  11   4   6      253.20      322.20     52.05 o 
  12   4   6        0.90       29.49     55.87 o 
  13   4   6      146.98      198.36     57.59 o 
 -17   5   6     1278.65     1438.63    171.07 o 
 -16   5   6       55.29       20.52     38.31 o 
 -15   5   6      244.88      270.21     79.79 o 
 -14   5   6      876.35      968.34     88.08 o 
 -13   5   6     6330.94     6508.61    171.00 o 
 -12   5   6     2340.59     2655.17     75.29 o 
 -11   5   6      442.09      464.10     36.43 o 
 -10   5   6      490.58      520.74     35.90 o 
  -9   5   6       22.89        2.30     17.62 o 
  -8   5   6      304.19      387.23     20.40 o 
  -7   5   6     3103.91     3239.53     48.31 o 
  -6   5   6     9364.14     9488.54    128.23 o 
  -5   5   6      254.18      259.77     11.72 o 
  -4   5   6      813.77      805.10     22.12 o 
  -3   5   6    10516.40    10392.46    117.58 o 
  -2   5   6    20920.98    21098.94    227.26 o 
  -1   5   6    15317.95    14413.54    153.72 o 
   0   5   6     6157.04     6119.06     76.38 o 
   1   5   6       76.13       93.17     10.46 o 
   2   5   6     5724.85     5965.49     74.04 o 
   3   5   6     2707.84     2650.24     80.64 o 
   4   5   6     6476.80     6385.34    167.68 o 
   5   5   6     1750.32     1766.91     59.86 o 
   6   5   6       12.78       -1.51     22.97 o 
   7   5   6     3148.07     2931.03     81.36 o 
   8   5   6      245.47      140.42     31.12 o 
   9   5   6     2218.37     2286.09     76.71 o 
  10   5   6      731.66      769.74     92.32 o 
  11   5   6        1.82        5.72     49.42 o 
  12   5   6      574.78      613.72    187.74 o 
  13   5   6        8.64       62.58     62.00 o 
 -17   6   6      284.65      178.58     75.93 o 
 -16   6   6        4.65       -6.77     37.84 o 
 -15   6   6       90.26       73.85     39.16 o 
 -14   6   6      346.03      300.98     50.28 o 
 -13   6   6     1082.62     1056.58     66.05 o 
 -12   6   6     3653.72     3797.75     91.92 o 
 -11   6   6     1835.40     1957.36    106.08 o 
 -10   6   6     2053.82     2055.83     56.79 o 
  -9   6   6     7635.23     7180.86    114.49 o 
  -8   6   6      145.51      132.18     17.49 o 
  -7   6   6     6399.46     6422.27     74.94 o 
  -6   6   6    10424.86    10810.78    111.07 o 
  -5   6   6      776.75      628.62     21.44 o 
  -4   6   6     3318.62     3549.75     48.04 o 
  -3   6   6    10871.96    10382.57    246.76 o 
  -2   6   6     7785.23     7649.08     92.94 o 
  -1   6   6    14577.41    14344.76    155.92 o 
   0   6   6      286.59      273.31     16.49 o 
   1   6   6     8074.64     7704.44     88.10 o 
   2   6   6       70.25      108.25     11.80 o 
   3   6   6     3187.33     2967.06     66.09 o 
   4   6   6     2935.27     3084.20     79.58 o 
   5   6   6     1085.58     1070.25     50.98 o 
   6   6   6       33.58        2.27     35.07 o 
   7   6   6        1.02      -28.32     22.67 o 
   8   6   6      266.94      260.91     45.56 o 
   9   6   6       24.41       52.96     28.05 o 
  10   6   6     2110.48     2027.85    127.02 o 
  11   6   6       76.58       71.28     41.69 o 
  12   6   6      499.75      473.15    103.44 o 
 -17   7   6      989.85      828.68    111.40 o 
 -16   7   6       78.94       87.62     42.87 o 
 -15   7   6       20.66        7.34     38.01 o 
 -14   7   6     1143.98     1236.24     74.16 o 
 -13   7   6       36.10      -37.60     31.00 o 
 -12   7   6      836.13      791.03     58.08 o 
 -11   7   6     1962.45     1947.11     62.73 o 
 -10   7   6       63.89       83.60     29.39 o 
  -9   7   6     1072.38     1081.16     42.42 o 
  -8   7   6     1639.35     1652.25     45.65 o 
  -7   7   6     2378.76     2316.26     51.20 o 
  -6   7   6    26074.58    25791.08    260.48 o 
  -5   7   6     3420.05     3328.66     52.62 o 
  -4   7   6     2738.26     2822.20     48.98 o 
  -3   7   6      108.44       86.89     12.13 o 
  -2   7   6    11304.36    10710.46    133.96 o 
  -1   7   6    11565.05    11675.37    124.28 o 
   0   7   6      707.84      794.36     30.95 o 
   1   7   6      977.67      972.36     27.78 o 
   2   7   6       74.45       52.47     16.23 o 
   3   7   6      323.94      370.49     30.66 o 
   4   7   6     1158.20     1227.36     54.44 o 
   5   7   6     7544.03     7572.45    141.08 o 
   6   7   6      112.67      138.59     25.48 o 
   7   7   6      778.20      878.01     56.58 o 
   8   7   6      505.65      490.87     45.53 o 
   9   7   6      711.65      865.70     60.41 o 
  10   7   6     1741.28     1685.55     76.94 o 
  11   7   6      170.65      195.03     86.95 o 
  12   7   6      184.12      169.95     83.27 o 
 -16   8   6     1127.72     1159.01     80.31 o 
 -15   8   6      341.21      475.48     57.35 o 
 -14   8   6      133.99       43.76     47.82 o 
 -13   8   6      577.42      524.14     74.05 o 
 -12   8   6     1571.89     1521.28     74.67 o 
 -11   8   6     4888.44     4943.04    179.92 o 
 -10   8   6     1694.77     1739.66     71.94 o 
  -9   8   6       15.88       24.63     26.59 o 
  -8   8   6     2330.24     2213.43     51.86 o 
  -7   8   6     3978.24     4163.32     77.28 o 
  -6   8   6     3068.79     3417.93     63.72 o 
  -5   8   6      329.53      289.83     27.02 o 
  -4   8   6       81.56      125.35     19.99 o 
  -3   8   6      198.56      190.19     20.16 o 
  -2   8   6     5824.62     5530.13     84.35 o 
  -1   8   6     3817.81     4101.62     75.87 o 
   0   8   6     9320.81     9215.84    115.38 o 
   1   8   6       49.27       34.39     15.99 o 
   2   8   6     7147.16     6793.28    103.32 o 
   3   8   6      992.80      976.03     44.42 o 
   4   8   6     1668.76     1645.88     55.62 o 
   5   8   6     8310.95     8169.92    152.64 o 
   6   8   6      265.55      264.41     31.61 o 
   7   8   6      898.42      790.18     55.63 o 
   8   8   6     1225.66     1336.10     72.51 o 
   9   8   6     2594.45     2599.70    104.97 o 
  10   8   6     2826.18     2823.35    111.75 o 
  11   8   6       15.63      139.44     82.91 o 
 -16   9   6     1117.16     1120.40    229.09 o 
 -15   9   6      256.02      226.88     58.90 o 
 -14   9   6       29.60       11.15     51.95 o 
 -13   9   6     1036.55     1135.22     73.36 o 
 -12   9   6     2022.42     1938.37     83.38 o 
 -11   9   6     3868.68     3901.11    112.27 o 
 -10   9   6      312.56      285.78     40.84 o 
  -9   9   6       11.39       27.08     22.11 o 
  -8   9   6        3.98        7.05     20.87 o 
  -7   9   6      544.19      512.30     29.03 o 
  -6   9   6      279.99      284.36     28.14 o 
  -5   9   6      462.13      527.21     28.59 o 
  -4   9   6        2.68       10.84     12.70 o 
  -3   9   6      773.33      777.15     34.66 o 
  -2   9   6      386.35      486.12     26.64 o 
  -1   9   6     2176.67     2238.68     49.67 o 
   0   9   6     4530.32     4325.52     70.40 o 
   1   9   6      490.38      510.69     32.03 o 
   2   9   6     4736.84     4695.25     83.50 o 
   3   9   6     4079.42     3783.76     83.33 o 
   4   9   6     3448.23     3496.56     81.98 o 
   5   9   6     5271.12     5506.93    107.85 o 
   6   9   6      401.33      426.92     33.57 o 
   7   9   6       47.70       63.53     31.58 o 
   8   9   6       13.16       29.57     34.33 o 
   9   9   6      995.76      930.92     76.16 o 
  10   9   6     1190.26     1317.94    119.06 o 
  11   9   6       33.77      189.76     87.49 o 
 -16  10   6     1143.84     1293.63    133.48 o 
 -15  10   6      214.20      214.80     48.52 o 
 -14  10   6       25.96       68.54     40.57 o 
 -13  10   6       11.54      -29.50     41.24 o 
 -12  10   6     2734.45     2860.59     99.82 o 
 -11  10   6     2475.68     2472.11     90.46 o 
 -10  10   6     1125.82     1164.16     71.83 o 
  -9  10   6      603.98      622.03     44.06 o 
  -8  10   6      388.90      446.64     37.94 o 
  -7  10   6      690.77      735.97     44.76 o 
  -6  10   6      279.59      271.19     28.37 o 
  -5  10   6     4240.35     4218.63     73.37 o 
  -4  10   6       14.25       33.76     18.83 o 
  -3  10   6     1729.85     1772.63     44.22 o 
  -2  10   6     5297.36     5497.46    112.13 o 
  -1  10   6     4787.14     4952.55     83.46 o 
   0  10   6     5210.70     5052.91     86.46 o 
   1  10   6     1904.99     1842.25     58.89 o 
   2  10   6     1810.79     1832.88    112.86 o 
   3  10   6      487.09      474.24     37.49 o 
   4  10   6     2156.66     2071.43     65.20 o 
   5  10   6     1196.81     1297.99     51.05 o 
   6  10   6      107.70      132.42     25.30 o 
   7  10   6      416.44      449.80     41.57 o 
   8  10   6      788.17      680.50     66.57 o 
   9  10   6       40.94       20.34     39.75 o 
  10  10   6      142.02       78.20     45.52 o 
 -16  11   6       42.57      -10.38     82.96 o 
 -15  11   6        1.19       73.37     68.03 o 
 -14  11   6      386.37      348.92     52.21 o 
 -13  11   6      495.03      491.79     56.04 o 
 -12  11   6       21.73       57.53     37.89 o 
 -11  11   6     1321.52     1291.51     72.71 o 
 -10  11   6     4349.23     4561.07    173.14 o 
  -9  11   6      165.27      212.31     32.09 o 
  -8  11   6     5058.51     5112.70    193.22 o 
  -7  11   6     1218.23     1221.83     55.64 o 
  -6  11   6    10171.97    10076.99    175.34 o 
  -5  11   6     4305.60     4129.58     83.97 o 
  -4  11   6     2093.30     2036.86     46.26 o 
  -3  11   6      779.26      849.52     35.46 o 
  -2  11   6     2670.58     2565.56     59.10 o 
  -1  11   6      493.83      563.40     36.14 o 
   0  11   6     4506.94     4395.48     95.80 o 
   1  11   6       10.06       24.44     19.56 o 
   2  11   6      221.43      203.24     29.80 o 
   3  11   6      375.21      422.90     37.69 o 
   4  11   6      303.34      262.45     30.05 o 
   5  11   6      945.07     1074.17     52.42 o 
   6  11   6      343.63      315.27     33.44 o 
   7  11   6      387.17      351.17     55.27 o 
   8  11   6     2011.99     2093.33    126.68 o 
   9  11   6      151.51      194.68     51.67 o 
 -15  12   6      174.47       79.92    128.79 o 
 -14  12   6      329.58      485.38    167.06 o 
 -13  12   6     1587.73     1445.32     81.13 o 
 -12  12   6      410.37      372.87     60.82 o 
 -11  12   6     1812.71     2020.78     98.33 o 
 -10  12   6     3259.14     3186.35    104.48 o 
  -9  12   6     1893.85     2082.98     79.64 o 
  -8  12   6     2079.84     2081.55     70.44 o 
  -7  12   6      493.22      503.55     47.17 o 
  -6  12   6     9612.31     9667.12    180.97 o 
  -5  12   6     4965.78     5170.79    139.05 o 
  -4  12   6     1082.53     1093.28     61.27 o 
  -3  12   6      320.18      366.62     32.19 o 
  -2  12   6     1140.11     1120.11     48.57 o 
  -1  12   6      509.78      512.57     37.12 o 
   0  12   6      173.93      201.68     30.91 o 
   1  12   6      328.30      377.30     39.38 o 
   2  12   6      580.56      588.42     43.42 o 
   3  12   6      942.48      921.87     63.96 o 
   4  12   6      461.82      502.69     45.03 o 
   5  12   6      552.11      596.00     42.61 o 
   6  12   6     5022.31     5224.41    131.14 o 
   7  12   6      192.40      214.49     49.78 o 
   8  12   6      193.17      262.04     60.19 o 
 -15  13   6      326.59      224.45     79.15 o 
 -14  13   6      168.21      192.76     69.75 o 
 -13  13   6      912.35      974.61    114.47 o 
 -12  13   6      108.28        2.20     42.53 o 
 -11  13   6     1303.01     1216.55     76.87 o 
 -10  13   6     1422.11     1413.30    158.61 o 
  -9  13   6     2918.44     3064.92     96.66 o 
  -8  13   6      938.93      894.49     66.73 o 
  -7  13   6      547.62      672.57     62.81 o 
  -6  13   6     1915.55     1796.30    103.21 o 
  -5  13   6      707.39      682.92     62.19 o 
  -4  13   6      202.60      301.00     55.85 o 
  -3  13   6      192.98      159.57     48.83 o 
  -2  13   6     2030.93     1856.35    101.14 o 
  -1  13   6        0.33        0.27     22.84 o 
   0  13   6      215.70      239.21     35.62 o 
   1  13   6     5075.01     5398.26    124.49 o 
   2  13   6     2517.88     2696.37    112.59 o 
   3  13   6     2051.53     1942.01     63.55 o 
   4  13   6      332.20      381.55     42.13 o 
   5  13   6     1029.27      989.04     67.53 o 
   6  13   6     2396.53     2351.86     90.01 o 
   7  13   6      286.67      350.46     66.78 o 
 -14  14   6      517.48      493.39     92.32 o 
 -13  14   6      148.63      151.45     70.19 o 
 -12  14   6       49.71       87.02     70.50 o 
 -11  14   6      269.00       25.89     85.91 o 
 -10  14   6      313.15      344.56     84.80 o 
  -9  14   6        0.12       13.32     43.40 o 
  -8  14   6       91.72       10.83     56.84 o 
  -7  14   6      890.53     1061.28     84.35 o 
  -6  14   6      332.56      386.37     55.72 o 
  -5  14   6       37.50       33.40     38.30 o 
  -4  14   6     1233.68     1339.31    103.19 o 
  -3  14   6     1829.20     1946.17    110.52 o 
  -2  14   6     2972.26     3178.89    207.99 o 
  -1  14   6      731.45      592.73     89.12 o 
   0  14   6      702.75      887.80     68.84 o 
   1  14   6     3306.40     3460.72    102.20 o 
   2  14   6      888.97      962.40     62.61 o 
   3  14   6     2025.95     2003.84     82.60 o 
   4  14   6       50.00       -3.79     31.67 o 
   5  14   6     2995.41     3319.04    135.25 o 
   6  14   6      237.43      210.31     44.77 o 
 -14  15   6       24.35      121.91     78.20 o 
 -13  15   6       58.49       91.23     78.76 o 
 -12  15   6       90.39       20.60     46.29 o 
 -11  15   6       20.44       84.28     69.47 o 
 -10  15   6      317.66      303.10     86.01 o 
  -9  15   6     1719.43     1949.11    104.35 o 
  -8  15   6      791.36      858.32    101.58 o 
  -7  15   6     1479.12     1522.62    106.18 o 
  -6  15   6      173.97      181.36     51.13 o 
  -5  15   6      172.35      108.54     50.49 o 
  -4  15   6     1551.54     1654.46    120.76 o 
  -3  15   6     1864.00     2042.02    117.15 o 
  -2  15   6     1484.02     1637.44    113.03 o 
  -1  15   6     1475.96     1560.84    115.36 o 
   0  15   6      835.10      897.21     89.74 o 
   1  15   6     1098.54     1178.30    126.24 o 
   2  15   6      250.23      182.13     49.07 o 
   3  15   6      196.75      153.46     38.95 o 
   4  15   6       59.50       89.43     69.70 o 
   5  15   6      316.61      316.76     51.07 o 
 -13  16   6      859.08     1220.57    212.72 o 
 -12  16   6       57.49      -38.68    106.62 o 
 -11  16   6      173.22      187.69     83.94 o 
 -10  16   6      379.99      340.75     86.13 o 
  -9  16   6     2147.34     2049.54    153.51 o 
  -8  16   6      729.78      797.22     77.97 o 
  -7  16   6      858.66      926.91     83.17 o 
  -6  16   6      232.16      303.93     66.93 o 
  -5  16   6     2698.45     2810.79    139.90 o 
  -4  16   6      657.23      565.05     79.22 o 
  -3  16   6     1813.40     2108.15    150.06 o 
  -2  16   6     1722.85     1590.83    117.58 o 
  -1  16   6        0.75       16.03     44.64 o 
   0  16   6        6.42       43.56     49.54 o 
   1  16   6       34.24       37.28     43.69 o 
   2  16   6       51.99        3.19     41.28 o 
   3  16   6      187.03      150.09    103.41 o 
   4  16   6      679.41      663.33     67.05 o 
 -11  17   6      237.51      129.84    106.67 o 
 -10  17   6     1230.83     1391.22    136.89 o 
  -9  17   6      138.11      119.59     78.18 o 
  -8  17   6      913.75      999.74     87.52 o 
  -7  17   6      638.88      547.17     80.41 o 
  -6  17   6      135.60       61.52     50.03 o 
  -5  17   6     1178.18     1165.66    106.27 o 
  -4  17   6      909.89      824.97     92.81 o 
  -3  17   6       35.29       60.12     75.99 o 
  -2  17   6      406.32      451.23     68.29 o 
  -1  17   6     1370.17     1312.72     89.87 o 
   0  17   6       72.23       58.04     49.05 o 
   1  17   6       66.41      130.18     90.09 o 
   2  17   6      434.10      408.18    189.19 o 
 -10  18   6      355.07      322.81     94.31 o 
  -9  18   6       15.26       59.51     76.24 o 
  -8  18   6      633.98      639.95     87.07 o 
  -7  18   6      648.94      798.44    151.40 o 
  -6  18   6     1085.86     1580.79    126.69 o 
  -5  18   6      139.13      169.65     57.89 o 
  -4  18   6       48.55       44.82     40.49 o 
  -3  18   6      234.57      189.94     49.15 o 
  -2  18   6      294.42      372.32     84.01 o 
  -1  18   6     2184.16     2221.13    127.84 o 
   0  18   6      218.52      327.45     94.09 o 
  -7  19   6      580.51      621.10     90.33 o 
  -6  19   6     2109.29     2302.61    138.37 o 
  -5  19   6        0.89       30.70     50.30 o 
  -4  19   6       11.13       25.16     90.36 o 
  -3  19   6      785.89      966.03    205.26 o 
  -1 -19   7      221.33      213.64     96.63 o 
   0 -19   7      192.77      183.46     65.95 o 
   1 -19   7      703.50      686.57     75.05 o 
   2 -19   7      131.48      100.48     42.54 o 
   3 -19   7       71.73      128.17     62.98 o 
   4 -19   7      598.74      632.92    117.16 o 
   5 -19   7      160.97      149.38     41.78 o 
   6 -19   7     1416.71     1231.74    103.73 o 
   7 -19   7      692.11      704.90     96.68 o 
   8 -19   7        1.13       86.49     56.96 o 
  -4 -18   7        8.43       32.52     36.30 o 
  -3 -18   7      430.63      370.96     61.10 o 
  -2 -18   7      108.85      118.28     70.99 o 
  -1 -18   7      224.82      154.28    106.94 o 
   0 -18   7       23.62       56.24     28.22 o 
   1 -18   7     3152.74     2855.63    112.83 o 
   2 -18   7     1260.83     1393.13     77.00 o 
   3 -18   7     1531.90     1478.80     91.56 o 
   4 -18   7      516.38      476.03     50.21 o 
   5 -18   7        1.25       57.85     31.68 o 
   6 -18   7     2877.33     3021.91    122.55 o 
   7 -18   7        5.92       63.68     44.52 o 
   8 -18   7      165.92      217.77     62.05 o 
   9 -18   7      569.12      618.67     82.79 o 
  -5 -17   7       63.72       85.61     38.21 o 
  -4 -17   7      776.27      742.61     82.62 o 
  -3 -17   7      310.75      216.39     53.60 o 
  -2 -17   7      254.67      249.23     52.22 o 
  -1 -17   7     1922.42     1917.87     73.47 o 
   0 -17   7      405.66      456.98     45.48 o 
   1 -17   7     2954.77     2983.96    146.65 o 
   2 -17   7       34.92       46.41     31.50 o 
   3 -17   7       15.11       27.40     27.77 o 
   4 -17   7     1590.99     1424.86     70.62 o 
   5 -17   7        9.49       12.38     28.11 o 
   6 -17   7     2712.58     2717.39    106.43 o 
   7 -17   7      116.30      160.53     47.22 o 
   8 -17   7      115.82       88.65     45.55 o 
   9 -17   7        0.15       -1.49     56.88 o 
  10 -17   7        0.01       47.66     53.49 o 
  11 -17   7        8.36      -28.06     49.89 o 
  -7 -16   7      227.08      120.10     91.59 o 
  -6 -16   7      668.59      665.96     83.10 o 
  -5 -16   7        0.94        1.33     34.93 o 
  -4 -16   7     4069.16     4134.85    141.51 o 
  -3 -16   7       43.71       -8.20     33.04 o 
  -2 -16   7      301.39      267.69     45.60 o 
  -1 -16   7     2887.12     2758.18    100.30 o 
   0 -16   7       51.10       68.29     27.32 o 
   1 -16   7     3211.45     3135.26     81.31 o 
   2 -16   7      179.05      153.14     32.93 o 
   3 -16   7       46.81       44.27     28.60 o 
   4 -16   7      794.49      637.30     51.88 o 
   5 -16   7       10.54       51.74     29.83 o 
   6 -16   7       20.99      -31.52     35.47 o 
   7 -16   7     1092.92     1081.58     77.08 o 
   8 -16   7      124.42      117.03     39.13 o 
   9 -16   7       32.70      -14.13     34.06 o 
  10 -16   7       11.30       26.05     40.41 o 
  11 -16   7      268.36      214.66     50.33 o 
  12 -16   7     2079.93     2407.34    165.18 o 
  -8 -15   7       73.57       10.87     38.18 o 
  -7 -15   7      197.60      188.05     49.24 o 
  -6 -15   7      711.49      671.17    110.38 o 
  -5 -15   7      102.93       65.45     40.12 o 
  -4 -15   7     6478.50     6091.77    165.18 o 
  -3 -15   7       49.94       82.29     67.93 o 
  -2 -15   7       80.61       53.72     31.84 o 
  -1 -15   7      243.14      201.83     32.60 o 
   0 -15   7      519.12      523.29     37.28 o 
   1 -15   7      290.97      292.76     52.17 o 
   2 -15   7     1062.53      999.38     76.64 o 
   3 -15   7      926.17      965.83     57.55 o 
   4 -15   7      221.35      157.31     63.08 o 
   5 -15   7       53.79       52.59     27.00 o 
   6 -15   7      178.79      128.76     34.98 o 
   7 -15   7     3127.20     3108.31     94.40 o 
   8 -15   7       67.70       53.66     33.60 o 
   9 -15   7      334.10      324.77     44.67 o 
  10 -15   7      817.60      828.03     63.36 o 
  11 -15   7      161.85       79.40     45.89 o 
  12 -15   7     1352.07     1205.46     86.97 o 
  -9 -14   7     3492.69     3779.49    128.30 o 
  -8 -14   7      553.89      667.62     85.50 o 
  -7 -14   7      489.81      320.80     59.37 o 
  -6 -14   7      748.31      740.76     67.56 o 
  -5 -14   7       80.43       47.62     33.91 o 
  -4 -14   7     1781.17     1667.67     81.11 o 
  -3 -14   7     1133.23     1155.45     76.11 o 
  -2 -14   7      202.06      197.37     30.26 o 
  -1 -14   7       10.62       19.62     18.62 o 
   0 -14   7      601.18      596.34     38.78 o 
   1 -14   7       13.99       14.96     18.61 o 
   2 -14   7     6217.53     6227.78    126.98 o 
   3 -14   7      255.52      249.86     33.58 o 
   4 -14   7     2284.79     2220.78     74.73 o 
   5 -14   7      509.15      506.93     37.41 o 
   6 -14   7       15.34       43.41     29.00 o 
   7 -14   7     7455.76     7349.59    163.65 o 
   8 -14   7      554.01      543.51     49.74 o 
   9 -14   7      300.37      240.63     40.39 o 
  10 -14   7     1045.10     1018.72     58.31 o 
  11 -14   7        4.24       68.05     30.13 o 
  12 -14   7     1817.09     1748.78     95.72 o 
  13 -14   7      191.50      168.85     52.00 o 
 -10 -13   7      236.44      313.45     61.65 o 
  -9 -13   7     1573.14     1674.15     83.82 o 
  -8 -13   7      327.78      297.76     62.85 o 
  -7 -13   7      123.46       99.61     39.00 o 
  -6 -13   7      817.87      821.43     57.95 o 
  -5 -13   7      755.28      754.89     62.64 o 
  -4 -13   7       46.48       79.36     35.53 o 
  -3 -13   7     1307.87     1272.26     57.63 o 
  -2 -13   7        8.92       10.10     18.25 o 
  -1 -13   7      574.86      590.26     36.22 o 
   0 -13   7     1780.73     1656.95     49.88 o 
   1 -13   7      417.58      420.38     31.61 o 
   2 -13   7    17918.50    17578.88    215.04 o 
   3 -13   7        1.32      -42.10     21.05 o 
   4 -13   7     2955.65     2937.70     79.13 o 
   5 -13   7      753.72      748.16     42.04 o 
   6 -13   7     1191.59     1329.02     66.58 o 
   7 -13   7     3577.33     3768.25    101.54 o 
   8 -13   7      648.86      633.24     49.56 o 
   9 -13   7       74.37       88.35     32.82 o 
  10 -13   7      414.30      429.38     41.30 o 
  11 -13   7        1.07        6.66     27.30 o 
  12 -13   7       21.04       12.52     34.44 o 
  13 -13   7      624.32      645.54     71.28 o 
 -11 -12   7      154.68      166.62    115.04 o 
 -10 -12   7      168.74      160.02     83.61 o 
  -9 -12   7       11.80       -3.19     33.43 o 
  -8 -12   7     2281.94     2161.98     94.50 o 
  -7 -12   7      499.50      421.80     53.86 o 
  -6 -12   7       15.25       13.03     24.32 o 
  -5 -12   7        0.52       -6.42     22.70 o 
  -4 -12   7        0.18        5.45     20.01 o 
  -3 -12   7     2892.07     2835.46     62.76 o 
  -2 -12   7       20.34       29.51     16.29 o 
  -1 -12   7     4582.67     4356.03     74.42 o 
   0 -12   7     1068.33     1044.57     41.25 o 
   1 -12   7      236.49      192.98     20.63 o 
   2 -12   7     2686.96     2674.65     59.16 o 
   3 -12   7       47.44       41.25     20.29 o 
   4 -12   7      479.17      522.03     33.82 o 
   5 -12   7      428.98      442.37     32.56 o 
   6 -12   7     6328.84     5805.95    118.19 o 
   7 -12   7     2370.40     2493.76     96.06 o 
   8 -12   7      815.22      723.22     49.12 o 
   9 -12   7      201.87      213.15     36.58 o 
  10 -12   7     2821.26     2909.30     80.25 o 
  11 -12   7       33.91       23.97     31.24 o 
  12 -12   7       12.03       94.53     30.51 o 
  13 -12   7     1137.41     1165.43     78.05 o 
  14 -12   7       15.90       82.65     46.61 o 
 -11 -11   7      638.18      593.00     74.95 o 
 -10 -11   7       85.84       68.57     38.38 o 
  -9 -11   7        1.52      -10.24     23.32 o 
  -8 -11   7     4285.12     4319.50    112.55 o 
  -7 -11   7      702.70      744.87     60.53 o 
  -6 -11   7     1638.60     1661.58     98.16 o 
  -5 -11   7     3589.26     3579.10     97.68 o 
  -4 -11   7       83.53       93.46     23.69 o 
  -3 -11   7     6874.33     6860.02    118.19 o 
  -2 -11   7      628.85      576.27     30.51 o 
  -1 -11   7      686.15      656.19     32.94 o 
   0 -11   7     1777.76     1666.89     42.30 o 
   1 -11   7       13.85       16.11     12.53 o 
   2 -11   7     8001.21     7415.15     99.71 o 
   3 -11   7      465.39      510.92     28.10 o 
   4 -11   7     1097.26      971.46     38.14 o 
   5 -11   7      865.55      935.22     40.59 o 
   6 -11   7       34.14       36.91     22.60 o 
   7 -11   7        5.69       13.30     24.03 o 
   8 -11   7     3751.52     3859.37     95.00 o 
   9 -11   7      473.97      470.60     38.10 o 
  10 -11   7     2524.77     2508.19     73.26 o 
  11 -11   7       52.98       52.45     27.29 o 
  12 -11   7      164.30      149.43     36.35 o 
  13 -11   7     3452.69     3705.04     99.22 o 
  14 -11   7        7.91       93.30     46.94 o 
 -12 -10   7       91.89      185.66     53.28 o 
 -11 -10   7     1033.66     1107.67    119.53 o 
 -10 -10   7     1111.68     1260.01    100.00 o 
  -9 -10   7      385.10      420.08     45.45 o 
  -8 -10   7     6954.20     6825.99    143.66 o 
  -7 -10   7        6.35        9.48     23.56 o 
  -6 -10   7      809.62      823.59     51.15 o 
  -5 -10   7      700.16      669.28     49.87 o 
  -4 -10   7     1004.38     1032.21     40.11 o 
  -3 -10   7     3712.86     3434.30     60.48 o 
  -2 -10   7       14.01       23.91     12.95 o 
  -1 -10   7       54.62       45.76     14.77 o 
   0 -10   7      835.76      839.84     32.85 o 
   1 -10   7     1024.60      940.99     32.68 o 
   2 -10   7       17.95        4.73     11.69 o 
   3 -10   7     8185.70     8142.66    129.29 o 
   4 -10   7       43.58       47.03     14.37 o 
   5 -10   7     3564.84     3473.34     64.60 o 
   6 -10   7      887.40      921.60     48.61 o 
   7 -10   7     2868.82     2623.39     72.15 o 
   8 -10   7     9823.45     9781.28    168.56 o 
   9 -10   7       23.07       59.99     23.10 o 
  10 -10   7      624.47      675.27     44.12 o 
  11 -10   7        1.30      -10.17     35.40 o 
  12 -10   7       37.58       86.47     31.07 o 
  13 -10   7     1250.58     1215.54     62.75 o 
  14 -10   7       28.57       65.22     43.54 o 
 -13  -9   7     1636.44     1755.56    162.09 o 
 -12  -9   7        5.81       52.44     39.78 o 
 -11  -9   7     1598.08     1527.67     97.24 o 
 -10  -9   7       92.83       75.40     35.54 o 
  -9  -9   7     1654.47     1712.65     70.39 o 
  -8  -9   7     6303.72     6147.42    130.96 o 
  -7  -9   7      545.98      545.12     43.83 o 
  -6  -9   7     1052.49      998.29     51.21 o 
  -5  -9   7      357.29      326.14     25.68 o 
  -4  -9   7     1166.98     1088.56     35.90 o 
  -3  -9   7     3411.75     3319.12     57.65 o 
  -2  -9   7     6113.09     6076.26     82.91 o 
  -1  -9   7       34.38       25.04     11.98 o 
   0  -9   7     3558.07     3268.01     70.82 o 
   1  -9   7     1473.06     1313.54     34.19 o 
   2  -9   7       51.29       55.29     15.58 o 
   3  -9   7    18842.18    18484.66    212.72 o 
   4  -9   7      364.93      395.10     23.81 o 
   5  -9   7      729.67      711.60     46.26 o 
   6  -9   7     2303.42     2290.79     58.01 o 
   7  -9   7      148.27      159.61     23.63 o 
   8  -9   7     5463.54     5236.22    121.14 o 
   9  -9   7      118.03       92.39     25.31 o 
  10  -9   7     1423.14     1436.63     54.98 o 
  11  -9   7      686.02      691.81     54.73 o 
  12  -9   7       80.14      151.26     32.70 o 
  13  -9   7      444.31      484.74     49.16 o 
  14  -9   7      107.16       39.36     45.72 o 
  15  -9   7        1.42       60.15     43.09 o 
 -13  -8   7     1565.27     1659.39    110.34 o 
 -12  -8   7      152.95      140.62     42.16 o 
 -11  -8   7        5.71      -11.23     33.91 o 
 -10  -8   7       68.53       63.47     32.91 o 
  -9  -8   7      652.77      679.29     50.61 o 
  -8  -8   7       22.58        8.91     16.45 o 
  -7  -8   7     1137.21     1153.77     42.27 o 
  -6  -8   7       31.08       50.72     15.22 o 
  -5  -8   7     8897.24     8386.57    118.84 o 
  -4  -8   7     1569.06     1506.78     38.74 o 
  -3  -8   7     1826.69     1642.96     38.66 o 
  -2  -8   7     5164.33     5082.97     81.18 o 
  -1  -8   7     1212.00     1053.29     37.06 o 
   0  -8   7     5648.79     5652.91     75.74 o 
   1  -8   7      916.56      892.46     30.82 o 
   2  -8   7        2.27       11.78     13.39 o 
   3  -8   7    17174.54    16399.66    176.88 o 
   4  -8   7     1371.30     1262.31     38.92 o 
   5  -8   7      204.33      145.52     21.09 o 
   6  -8   7        1.93       -5.99     16.95 o 
   7  -8   7     6833.41     7077.17    129.26 o 
   8  -8   7     1680.49     1592.44     47.03 o 
   9  -8   7      284.29      258.71     26.33 o 
  10  -8   7      580.67      572.51     39.86 o 
  11  -8   7     1682.84     1786.26     62.37 o 
  12  -8   7        2.42        7.71     33.22 o 
  13  -8   7        3.56       48.10     32.44 o 
  14  -8   7     1403.96     1467.40     94.08 o 
  15  -8   7      140.80      188.52     49.02 o 
 -14  -7   7      549.73      406.11     94.24 o 
 -13  -7   7      794.43      795.79     89.00 o 
 -12  -7   7       12.10        4.55     32.58 o 
 -11  -7   7      142.93      128.81     35.47 o 
 -10  -7   7      404.49      392.36     36.06 o 
  -9  -7   7      130.82      157.09     22.48 o 
  -8  -7   7     1702.24     1802.03     50.85 o 
  -7  -7   7     3699.36     3808.37     67.55 o 
  -6  -7   7       16.54       49.35     31.06 o 
  -5  -7   7     6798.89     7183.42     90.98 o 
  -4  -7   7       27.91       15.30     11.89 o 
  -3  -7   7     2179.54     2120.10     41.44 o 
  -2  -7   7    20494.77    20307.90    225.91 o 
  -1  -7   7     2985.63     2785.69     53.52 o 
   0  -7   7    11088.20    10909.77    144.05 o 
   1  -7   7        2.11        1.86      9.32 o 
   2  -7   7       17.08       40.33     12.51 o 
   3  -7   7     2969.78     3202.92     67.13 o 
   4  -7   7      239.22      226.29     18.41 o 
   5  -7   7       13.66        6.27     19.12 o 
   6  -7   7      287.16      261.77     31.81 o 
   7  -7   7     1565.66     1565.83     59.19 o 
   8  -7   7        1.34       50.15     16.72 o 
   9  -7   7     3747.19     3749.96     82.31 o 
  10  -7   7      384.55      348.79     32.44 o 
  11  -7   7     7191.61     7357.04    131.95 o 
  12  -7   7      124.58       74.28     30.48 o 
  13  -7   7      153.23      113.85     34.59 o 
  14  -7   7     1848.99     2082.17    135.09 o 
  15  -7   7        6.55       39.18     44.14 o 
 -14  -6   7      188.96      162.30     74.22 o 
 -13  -6   7       11.60       -0.95     29.57 o 
 -12  -6   7     4299.78     4174.45    177.86 o 
 -11  -6   7        3.04       27.07     22.41 o 
 -10  -6   7     1767.88     1728.30     58.96 o 
  -9  -6   7      593.64      607.46     42.24 o 
  -8  -6   7      523.84      590.82     32.53 o 
  -7  -6   7    12744.10    12736.27    136.89 o 
  -6  -6   7     2053.55     2013.24     39.05 o 
  -5  -6   7     5876.49     5712.47     71.03 o 
  -4  -6   7     7126.80     6980.34     82.88 o 
  -3  -6   7     1167.45     1221.23     29.99 o 
  -2  -6   7    20060.14    20315.36    222.30 o 
  -1  -6   7      617.40      696.20     28.51 o 
   0  -6   7     6555.29     7079.32    135.98 o 
   1  -6   7     1873.09     1828.12     48.77 o 
   2  -6   7     2884.77     2400.43     59.87 o 
   3  -6   7     2031.96     2394.89     58.57 o 
   4  -6   7      213.11      253.92     23.43 o 
   5  -6   7      359.95      326.76     30.64 o 
   6  -6   7    15010.70    14603.18    204.37 o 
   7  -6   7      146.98      208.82     29.83 o 
   8  -6   7     2236.99     2302.38     68.93 o 
   9  -6   7     6523.53     6556.76    126.06 o 
  10  -6   7        0.32       63.81     22.53 o 
  11  -6   7     4558.78     4459.20     95.44 o 
  12  -6   7        2.15       -8.75     26.87 o 
  13  -6   7      392.16      427.57     61.22 o 
  14  -6   7     2480.84     2618.34    129.32 o 
  15  -6   7        3.45       55.50     43.98 o 
 -15  -5   7     1432.88     1623.42    174.70 o 
 -14  -5   7       68.37      112.91     73.06 o 
 -13  -5   7        0.80       24.15     32.12 o 
 -12  -5   7     3906.15     3813.89    175.01 o 
 -11  -5   7     1024.82     1136.64     76.08 o 
 -10  -5   7     3396.97     3520.84     84.02 o 
  -9  -5   7       29.32        2.60     15.35 o 
  -8  -5   7     1218.37     1123.61     31.85 o 
  -7  -5   7     4806.26     4884.37     66.46 o 
  -6  -5   7     1664.06     1756.80     38.75 o 
  -5  -5   7     5289.00     5074.44     63.67 o 
  -4  -5   7        4.30       -3.16      7.27 o 
  -3  -5   7     2925.94     2893.92     42.64 o 
  -2  -5   7      742.99      765.89     21.55 o 
  -1  -5   7     4291.37     4666.74     70.11 o 
   0  -5   7      378.80      405.72     26.44 o 
   1  -5   7     8814.07     8685.47    276.85 o 
   2  -5   7      131.58      180.35     20.60 o 
   3  -5   7      202.66      227.01     22.46 o 
   4  -5   7     5449.59     4998.73     98.78 o 
   5  -5   7     1286.43     1280.94     48.78 o 
   6  -5   7     9829.99     9732.07    147.25 o 
   7  -5   7      794.66      911.69     43.79 o 
   8  -5   7      119.99      100.24     20.54 o 
   9  -5   7     4452.53     4478.99    107.58 o 
  10  -5   7     1596.07     1817.61     71.00 o 
  11  -5   7      879.97      719.28     53.20 o 
  12  -5   7      166.01      156.76     35.25 o 
  13  -5   7      593.88      640.36     57.69 o 
  14  -5   7       96.23      147.96     43.76 o 
  15  -5   7        3.29       50.14     45.19 o 
 -15  -4   7     2103.31     1860.12    158.64 o 
 -14  -4   7     1211.69     1306.17    116.56 o 
 -13  -4   7      435.21      462.82     49.31 o 
 -12  -4   7     2864.83     2908.28     80.03 o 
 -11  -4   7     1210.02     1292.47     52.15 o 
 -10  -4   7     1323.75     1328.32     51.58 o 
  -9  -4   7      778.84      808.55     44.83 o 
  -8  -4   7     4768.70     4689.60     65.30 o 
  -7  -4   7      333.74      358.18     19.43 o 
  -6  -4   7      181.50      236.67     16.93 o 
  -5  -4   7      123.87      133.54     11.47 o 
  -4  -4   7     7391.11     7275.60     77.31 o 
  -3  -4   7     1736.78     1852.81     34.63 o 
  -2  -4   7        0.82        3.90      9.28 o 
  -1  -4   7     3992.67     3720.21     77.72 o 
   0  -4   7       83.67      137.47     15.08 o 
   1  -4   7    15521.57    15537.37    260.34 o 
   2  -4   7       26.27       20.86      7.26 o 
   3  -4   7     1189.95     1331.37     36.52 o 
   4  -4   7    20539.40    20989.44    243.08 o 
   5  -4   7      988.10      938.03     44.12 o 
   6  -4   7     1578.16     1614.97     47.55 o 
   7  -4   7      763.97      652.43     41.61 o 
   8  -4   7        1.02        0.59     17.41 o 
   9  -4   7     1178.59     1253.82    109.66 o 
  10  -4   7      315.84      320.06     53.31 o 
  11  -4   7      464.32      519.52     68.22 o 
  12  -4   7      388.39      354.33     59.43 o 
  13  -4   7      225.94      289.65     44.01 o 
  14  -4   7      181.72      195.99     49.75 o 
  15  -4   7      288.36      284.79     96.66 o 
 -16  -3   7      411.49      476.62    104.27 o 
 -15  -3   7     1428.22     1471.85    163.15 o 
 -14  -3   7       10.59       77.16     73.03 o 
 -13  -3   7      266.72      263.56     40.45 o 
 -12  -3   7      198.75      214.06     49.13 o 
 -11  -3   7      893.86      971.62     48.11 o 
 -10  -3   7      359.13      304.37     27.79 o 
  -9  -3   7     3472.28     3581.46     67.95 o 
  -8  -3   7      250.18      282.99     20.16 o 
  -7  -3   7       23.58       29.54     13.72 o 
  -6  -3   7    11077.96    11243.65    124.01 o 
  -5  -3   7      752.05      713.59     21.29 o 
  -4  -3   7    45384.92    46117.94    416.48 o 
  -3  -3   7     1042.29     1161.22     62.86 o 
  -2  -3   7      790.32      798.06     29.75 o 
  -1  -3   7    25905.06    27427.90    433.70 o 
   0  -3   7    15820.63    16249.63    205.63 o 
   1  -3   7    10704.79    10403.07    155.31 o 
   2  -3   7     2040.04     2097.30     57.33 o 
   3  -3   7       25.13       48.22     13.83 o 
   4  -3   7     8281.90     8027.69     98.52 o 
   5  -3   7       14.16       24.11      9.42 o 
   6  -3   7     1752.72     1608.47     43.29 o 
   7  -3   7      567.11      673.79     32.98 o 
   8  -3   7     1818.16     1793.18     55.83 o 
   9  -3   7      164.80      185.84     32.06 o 
  10  -3   7     1786.75     1593.55    193.02 o 
  11  -3   7      221.71      325.82     58.48 o 
  12  -3   7     3299.80     3000.68    138.68 o 
  13  -3   7       34.20       66.91     53.23 o 
  14  -3   7      472.03      437.38     61.49 o 
  15  -3   7      899.57      954.43    110.08 o 
 -16  -2   7        1.98       66.01     59.34 o 
 -15  -2   7       12.43       29.00     57.98 o 
 -14  -2   7     1257.77     1237.36     69.36 o 
 -13  -2   7      144.84      135.50     33.12 o 
 -12  -2   7       43.34       10.52     18.99 o 
 -11  -2   7      111.41       87.15     19.91 o 
 -10  -2   7     1617.23     1554.94     48.31 o 
  -9  -2   7     5894.03     6124.05     84.02 o 
  -8  -2   7      452.16      506.18     24.22 o 
  -7  -2   7     2656.99     2568.49     45.02 o 
  -6  -2   7    11631.30    11597.77    125.78 o 
  -5  -2   7     4623.04     4449.67     75.02 o 
  -4  -2   7     6767.06     6363.20    113.23 o 
  -3  -2   7     1303.27     1382.91     71.01 o 
  -2  -2   7       65.43       42.32     21.13 o 
  -1  -2   7      596.10      526.92     23.17 o 
   0  -2   7     2919.69     2801.85     49.17 o 
   1  -2   7     5356.85     5459.76     89.27 o 
   2  -2   7    20771.91    21666.49    296.15 o 
   3  -2   7     3985.92     4067.11     66.07 o 
   4  -2   7     2418.82     2348.27     56.86 o 
   5  -2   7      128.92      158.22     15.18 o 
   6  -2   7     3320.87     3296.95     56.30 o 
   7  -2   7     4259.17     4114.74     90.93 o 
   8  -2   7       57.19       29.24     24.47 o 
   9  -2   7       22.60       25.65     32.47 o 
  10  -2   7     7894.59     8066.08    182.18 o 
  11  -2   7       32.49       86.15     34.93 o 
  12  -2   7     5244.66     5195.29    188.47 o 
  13  -2   7        0.01      167.70    119.56 o 
  14  -2   7       16.25       12.02     38.88 o 
  15  -2   7      215.34      151.78     51.33 o 
 -16  -1   7       88.89      183.11     71.08 o 
 -15  -1   7       29.57       82.42     55.13 o 
 -14  -1   7     2085.58     2071.73    110.25 o 
 -13  -1   7       85.07      110.02     32.19 o 
 -12  -1   7      261.62      287.14     32.95 o 
 -11  -1   7     7481.77     7598.22    120.99 o 
 -10  -1   7     1371.49     1457.72     43.23 o 
  -9  -1   7     8765.26     8785.64    100.70 o 
  -8  -1   7      227.14      276.52     27.71 o 
  -7  -1   7       11.81        8.59      8.89 o 
  -6  -1   7     6800.54     6584.39     78.90 o 
  -5  -1   7    18315.24    17885.24    355.40 o 
  -4  -1   7     6908.00     7143.81    117.10 o 
  -3  -1   7    12041.30    13021.07    216.04 o 
  -2  -1   7      398.88      355.08     28.19 o 
  -1  -1   7     2730.09     2591.71     50.59 o 
   0  -1   7      182.57      125.72     18.99 o 
   1  -1   7     1602.93     1748.10     38.33 o 
   2  -1   7    25122.65    25572.53    306.46 o 
   3  -1   7     2271.14     2457.53     45.02 o 
   4  -1   7     2585.79     2619.97     61.89 o 
   5  -1   7     2761.71     2607.34     45.99 o 
   6  -1   7     5341.87     4937.55     85.11 o 
   7  -1   7    19305.14    19391.53    323.11 o 
   8  -1   7        2.57       26.32     20.58 o 
   9  -1   7      193.54      173.70     34.27 o 
  10  -1   7     1783.08     1787.89     93.27 o 
  11  -1   7       95.09      160.60     38.28 o 
  12  -1   7     3399.84     3246.91    113.58 o 
  13  -1   7       40.04       35.14     65.91 o 
  14  -1   7      733.69      657.48     69.62 o 
  15  -1   7       54.32       98.74     49.39 o 
 -16   0   7      350.40      337.18     86.49 o 
 -15   0   7      663.28      629.82     62.13 o 
 -14   0   7     3231.08     3126.22    110.69 o 
 -13   0   7       41.46       81.86     30.94 o 
 -12   0   7       11.23       62.25     40.62 o 
 -11   0   7     3905.97     3963.91     71.96 o 
 -10   0   7     1011.48     1126.56     35.99 o 
  -9   0   7      730.40      774.91     27.61 o 
  -8   0   7        1.88        2.93      8.80 o 
  -7   0   7      425.70      498.91     22.88 o 
  -6   0   7      378.53      438.98     24.59 o 
  -5   0   7     1681.14     1811.16     42.64 o 
  -4   0   7     1508.53     1508.28     46.69 o 
  -3   0   7     4941.37     4793.66    171.97 o 
  -2   0   7     4566.33     5021.52    129.78 o 
  -1   0   7    15303.86    15601.44    247.58 o 
   0   0   7      321.38      330.33     17.48 o 
   1   0   7      976.97     1190.01     27.04 o 
   2   0   7    14869.41    14176.11    197.68 o 
   3   0   7     8047.38     7435.46    101.03 o 
   4   0   7      224.18      218.74     12.08 o 
   5   0   7     1531.18     1371.35     36.36 o 
   6   0   7      200.72      180.97     27.27 o 
   7   0   7    10528.95    10287.50    196.10 o 
   8   0   7     1029.58     1076.47     63.58 o 
   9   0   7      426.88      516.24     59.71 o 
  10   0   7        1.09       71.04     30.69 o 
  11   0   7     1394.30     1331.51     81.39 o 
  12   0   7      347.03      305.26     86.09 o 
  13   0   7      625.69      757.57     69.39 o 
  14   0   7        0.35       89.37     50.06 o 
 -16   1   7      302.66      309.09     80.73 o 
 -15   1   7     2193.20     2074.48     92.57 o 
 -14   1   7     3165.44     3124.27     98.83 o 
 -13   1   7      202.08      217.05     37.03 o 
 -12   1   7       14.27       34.66     20.57 o 
 -11   1   7     1071.28     1134.22     47.67 o 
 -10   1   7      957.92     1069.47     34.62 o 
  -9   1   7     3672.40     3624.87     54.39 o 
  -8   1   7     2169.95     2199.52     39.26 o 
  -7   1   7       69.55       69.02     10.69 o 
  -6   1   7      321.70      400.10     27.22 o 
  -5   1   7     3797.47     4143.77     69.79 o 
  -4   1   7     3824.70     4269.60     77.00 o 
  -3   1   7    36789.54    38721.30    877.63 o 
  -2   1   7       11.18       64.49     13.21 o 
  -1   1   7     4701.95     5337.67     81.43 o 
   0   1   7     3467.02     3251.23     56.65 o 
   1   1   7     1066.20     1220.96     27.93 o 
   2   1   7    12438.66    11384.43    161.14 o 
   3   1   7     3950.89     3672.50     52.72 o 
   4   1   7     1051.51     1064.36     25.37 o 
   5   1   7     1479.56     1283.70     54.14 o 
   6   1   7     6771.51     6282.73    135.81 o 
   7   1   7     1389.18     1258.53     61.31 o 
   8   1   7      123.09      196.62     33.40 o 
   9   1   7      643.13      644.98     60.57 o 
  10   1   7      628.27      544.96     94.92 o 
  11   1   7       82.82      124.86     33.34 o 
  12   1   7       10.21       43.47     39.55 o 
  13   1   7     3008.03     3291.84    317.33 o 
  14   1   7        3.38      104.14     77.90 o 
 -17   2   7       95.44      113.60     63.59 o 
 -16   2   7       49.49      132.25     62.97 o 
 -15   2   7      775.40      892.41     82.07 o 
 -14   2   7      731.85      706.66     76.57 o 
 -13   2   7      312.80      284.67     34.55 o 
 -12   2   7        6.08        6.29     21.45 o 
 -11   2   7     2691.92     2521.81     58.16 o 
 -10   2   7     1112.60      997.30     33.40 o 
  -9   2   7     3260.29     3268.76     50.96 o 
  -8   2   7    16869.07    16956.79    166.75 o 
  -7   2   7      482.59      459.20     20.32 o 
  -6   2   7      617.27      851.91     24.66 o 
  -5   2   7     4957.74     4985.09     85.59 o 
  -4   2   7     2256.87     2389.07    187.26 o 
  -3   2   7    37288.50    40151.27    909.46 o 
  -2   2   7       56.82       39.98     19.52 o 
  -1   2   7      206.59      262.75     18.60 o 
   0   2   7     4360.03     4891.60     90.92 o 
   1   2   7     2905.16     2739.22     58.40 o 
   2   2   7    17817.45    18477.57    186.70 o 
   3   2   7        1.83      -21.85     14.58 o 
   4   2   7     2000.93     1894.16     52.79 o 
   5   2   7      483.16      480.33     54.72 o 
   6   2   7       55.36       52.36     26.97 o 
   7   2   7       13.09        3.95     19.62 o 
   8   2   7     2695.55     2474.55     87.98 o 
   9   2   7       71.24       58.06     35.28 o 
  10   2   7     1478.52     1455.42     82.70 o 
  11   2   7     1938.33     1830.30     88.85 o 
  12   2   7       13.22       92.09     46.91 o 
  13   2   7     2584.82     2594.84    248.46 o 
  14   2   7        3.12       89.75     49.79 o 
 -17   3   7       38.58       48.22     50.38 o 
 -16   3   7      477.52      617.87    103.74 o 
 -15   3   7       85.64       94.79     30.84 o 
 -14   3   7       38.69       24.97     25.80 o 
 -13   3   7     1687.18     1671.49     62.31 o 
 -12   3   7       57.49       68.13     32.28 o 
 -11   3   7     1390.29     1518.15     50.83 o 
 -10   3   7       18.46       11.49     16.47 o 
  -9   3   7     3442.85     3656.50     55.03 o 
  -8   3   7    17700.88    18485.56    180.04 o 
  -7   3   7     7241.46     7270.96     88.38 o 
  -6   3   7     2732.01     2824.73     62.58 o 
  -5   3   7        9.55       36.30     10.14 o 
  -4   3   7    10544.84    11179.05    387.34 o 
  -3   3   7     4113.15     4344.87    119.05 o 
  -2   3   7       17.99       72.66     13.63 o 
  -1   3   7      286.92      377.21     23.93 o 
   0   3   7      677.67      717.74     30.72 o 
   1   3   7     4341.87     4476.31     61.95 o 
   2   3   7     6159.11     5780.06     68.04 o 
   3   3   7     8628.77     8123.54    130.59 o 
   4   3   7        2.28       -7.55     22.48 o 
   5   3   7      863.43      950.70     54.97 o 
   6   3   7      794.15      718.09     53.87 o 
   7   3   7      941.91      837.50     47.76 o 
   8   3   7     2903.54     2923.92     97.15 o 
   9   3   7       28.42       57.14     32.00 o 
  10   3   7     1130.92     1082.38     75.14 o 
  11   3   7     1369.40     1272.27     84.40 o 
  12   3   7      263.55      347.85     58.13 o 
  13   3   7     1875.61     1879.82    116.56 o 
 -16   4   7      240.87      138.82     50.96 o 
 -15   4   7        0.48       44.29     27.43 o 
 -14   4   7      619.76      613.98     47.90 o 
 -13   4   7     4555.87     4338.26    101.25 o 
 -12   4   7     4449.87     4258.39     96.38 o 
 -11   4   7      171.95      251.86     31.67 o 
 -10   4   7     3374.79     3470.11     72.90 o 
  -9   4   7     4756.51     4669.39     84.53 o 
  -8   4   7     2271.93     2521.17     40.16 o 
  -7   4   7       93.36      112.66     12.99 o 
  -6   4   7       23.76        6.17      7.19 o 
  -5   4   7      644.85      683.92     31.60 o 
  -4   4   7    21865.63    22477.44    247.24 o 
  -3   4   7     6919.78     7450.89    120.88 o 
  -2   4   7    10297.40    10806.94    193.05 o 
  -1   4   7      115.55       66.65     11.16 o 
   0   4   7    18481.62    17736.85    182.35 o 
   1   4   7      924.20      762.99     21.98 o 
   2   4   7      504.10      471.06     16.24 o 
   3   4   7    18535.38    18074.85    225.63 o 
   4   4   7      197.11      146.37     21.35 o 
   5   4   7      206.51      195.48     36.87 o 
   6   4   7     2083.65     2126.01     78.54 o 
   7   4   7     6408.01     6134.30    145.34 o 
   8   4   7     7571.81     7154.78    149.37 o 
   9   4   7      134.67      141.05     36.79 o 
  10   4   7      791.96      853.49     69.12 o 
  11   4   7        0.27       31.10     64.15 o 
  12   4   7      193.96      102.00     52.25 o 
  13   4   7      922.17     1016.08     97.99 o 
 -17   5   7       86.02      102.97     87.10 o 
 -16   5   7        0.35       -5.98     58.86 o 
 -15   5   7      404.11      354.98     40.72 o 
 -14   5   7     1651.54     1701.23     69.19 o 
 -13   5   7     3182.62     3368.18     89.10 o 
 -12   5   7      416.68      413.95     37.03 o 
 -11   5   7     1156.35     1243.23     56.19 o 
 -10   5   7     1259.99     1191.21     45.45 o 
  -9   5   7     1352.48     1236.72     36.76 o 
  -8   5   7     1063.34      961.32     28.85 o 
  -7   5   7        7.53       16.47     10.13 o 
  -6   5   7       93.82      127.83     11.79 o 
  -5   5   7     4227.31     4361.00     60.21 o 
  -4   5   7      423.89      464.11     23.13 o 
  -3   5   7     1709.38     1485.01     38.39 o 
  -2   5   7    20702.85    20226.27    197.52 o 
  -1   5   7      610.12      831.30     26.69 o 
   0   5   7    15098.26    14381.78    154.89 o 
   1   5   7     2396.48     2218.29     37.33 o 
   2   5   7    10763.52    10011.53    113.27 o 
   3   5   7    10895.28    10873.30    151.91 o 
   4   5   7     4590.22     4316.29     82.87 o 
   5   5   7     1433.81     1513.20     57.53 o 
   6   5   7       16.83        2.31     23.86 o 
   7   5   7      590.84      586.19     44.25 o 
   8   5   7     2410.74     2568.10    108.75 o 
   9   5   7      401.67      404.69     52.84 o 
  10   5   7      153.62       86.03     38.07 o 
  11   5   7     1118.99     1261.17     87.39 o 
  12   5   7      207.71      267.03     82.16 o 
  13   5   7       82.12      143.86     56.81 o 
 -17   6   7      359.29      294.15     82.06 o 
 -16   6   7       39.82       -9.70     57.60 o 
 -15   6   7       91.79      110.68     48.93 o 
 -14   6   7     1393.90     1402.02    113.85 o 
 -13   6   7     2884.46     2770.89     80.28 o 
 -12   6   7      508.26      561.57     41.73 o 
 -11   6   7        0.69       -2.34     26.38 o 
 -10   6   7     1005.80     1054.90     47.58 o 
  -9   6   7      148.75      195.63     19.61 o 
  -8   6   7      856.32      934.78     29.68 o 
  -7   6   7     1294.22     1472.49     33.85 o 
  -6   6   7      214.39      265.17     18.15 o 
  -5   6   7     8163.47     7562.79     83.98 o 
  -4   6   7     5585.11     5323.84     71.24 o 
  -3   6   7     2073.97     2163.80     43.37 o 
  -2   6   7    12996.40    12720.85    235.27 o 
  -1   6   7     3070.51     2779.15     47.74 o 
   0   6   7       49.75       88.44     12.47 o 
   1   6   7      565.35      585.99     22.06 o 
   2   6   7     1539.54     1577.28     48.14 o 
   3   6   7     5925.85     5925.76    100.92 o 
   4   6   7     1572.63     1565.45     87.93 o 
   5   6   7        0.27      -19.44     19.47 o 
   6   6   7     4092.29     3801.71    112.18 o 
   7   6   7      176.40      231.41     34.10 o 
   8   6   7        9.09       24.61     25.13 o 
   9   6   7      554.24      516.69     48.58 o 
  10   6   7       79.46       88.24     49.92 o 
  11   6   7      843.50      908.39    165.96 o 
  12   6   7        4.91       15.41     45.42 o 
 -17   7   7        0.43      -40.29     58.11 o 
 -16   7   7      166.75      137.26     98.12 o 
 -15   7   7      480.74      538.39     58.46 o 
 -14   7   7      149.66      153.14     41.75 o 
 -13   7   7     2613.16     2848.76     97.14 o 
 -12   7   7     3521.26     3506.76    129.44 o 
 -11   7   7      509.06      589.34     48.64 o 
 -10   7   7     4265.18     4466.51    136.04 o 
  -9   7   7     1226.15     1276.96     38.77 o 
  -8   7   7      835.26      936.17     37.86 o 
  -7   7   7    13762.15    13368.36    159.83 o 
  -6   7   7     6254.32     6216.92     90.01 o 
  -5   7   7     1817.27     1933.65     38.23 o 
  -4   7   7       15.01       11.88     12.46 o 
  -3   7   7     3950.93     4033.18     71.82 o 
  -2   7   7    13994.89    13444.15    150.80 o 
  -1   7   7     4437.22     4354.91     72.29 o 
   0   7   7      180.27      206.18     16.84 o 
   1   7   7        1.69       31.77     13.76 o 
   2   7   7     1769.01     1607.70     46.18 o 
   3   7   7        4.07       36.66     20.38 o 
   4   7   7     1902.31     1924.72     65.61 o 
   5   7   7      575.63      521.88     42.39 o 
   6   7   7     2185.18     2033.90     86.79 o 
   7   7   7       14.60       -0.10     26.53 o 
   8   7   7       48.92       62.26     40.46 o 
   9   7   7     2468.48     2425.62    104.49 o 
  10   7   7      395.39      361.88     57.23 o 
  11   7   7     1129.36     1365.10    139.64 o 
  12   7   7      333.19      234.54     90.02 o 
 -16   8   7      466.24      443.68     92.85 o 
 -15   8   7     2116.66     1917.80    142.13 o 
 -14   8   7        6.27       14.89     56.34 o 
 -13   8   7     1186.35     1148.97     70.09 o 
 -12   8   7     1624.50     1835.51     79.41 o 
 -11   8   7     2065.30     2116.48    105.71 o 
 -10   8   7      667.82      769.36     53.09 o 
  -9   8   7        0.78      -13.29     15.32 o 
  -8   8   7     4114.94     4462.21     76.42 o 
  -7   8   7     5960.11     6134.07     92.78 o 
  -6   8   7      422.14      459.63     26.71 o 
  -5   8   7     1084.83     1021.52     34.92 o 
  -4   8   7     1257.85     1388.27     42.33 o 
  -3   8   7     3751.28     3859.93     67.50 o 
  -2   8   7     3007.52     2932.47     57.67 o 
  -1   8   7       95.62       82.50     16.33 o 
   0   8   7       19.34       41.70     15.98 o 
   1   8   7      137.89      156.77     21.80 o 
   2   8   7       69.28       67.65     22.81 o 
   3   8   7      907.61      875.14     41.06 o 
   4   8   7     6149.43     5867.21    108.52 o 
   5   8   7     1097.83     1171.67     72.34 o 
   6   8   7     3626.75     3644.89     98.23 o 
   7   8   7      776.68      761.21     55.10 o 
   8   8   7      423.02      404.35     46.39 o 
   9   8   7     2149.85     2067.57     84.75 o 
  10   8   7      503.81      511.87     59.15 o 
  11   8   7      520.32      465.47    104.19 o 
 -16   9   7      578.31      614.46    104.77 o 
 -15   9   7      669.85      700.92    186.91 o 
 -14   9   7      122.64       98.84     40.71 o 
 -13   9   7     1059.23     1153.06     70.92 o 
 -12   9   7     1955.38     2190.66     85.60 o 
 -11   9   7     7933.52     8364.08    176.75 o 
 -10   9   7      301.20      310.47     49.64 o 
  -9   9   7      665.05      644.44     42.66 o 
  -8   9   7     2312.10     2273.18     66.73 o 
  -7   9   7      247.19      271.93     23.65 o 
  -6   9   7        7.23       18.05     14.69 o 
  -5   9   7      625.51      685.96     43.04 o 
  -4   9   7     2481.97     2437.97     62.56 o 
  -3   9   7       36.82       19.54     16.68 o 
  -2   9   7     4660.95     4550.72     71.48 o 
  -1   9   7     3575.07     3615.07     63.69 o 
   0   9   7    10089.33    10061.18    136.56 o 
   1   9   7     6220.27     6187.75     98.65 o 
   2   9   7      234.16      286.20     27.33 o 
   3   9   7      732.53      827.70     46.02 o 
   4   9   7     4665.63     4721.28     98.27 o 
   5   9   7      396.12      395.77     44.57 o 
   6   9   7      448.69      454.41     40.33 o 
   7   9   7      466.01      436.46     50.63 o 
   8   9   7     2463.39     2102.33    140.07 o 
   9   9   7     1132.94     1048.40     69.26 o 
  10   9   7        7.09      -10.94     45.75 o 
 -16  10   7      816.46      882.92    115.85 o 
 -15  10   7       48.00       95.24     69.43 o 
 -14  10   7       39.16      109.80     65.49 o 
 -13  10   7     1043.36     1022.65     80.97 o 
 -12  10   7     1747.84     2020.58     85.05 o 
 -11  10   7       52.07      -10.48     30.66 o 
 -10  10   7      985.62     1140.70     65.23 o 
  -9  10   7     3914.90     3784.15    132.57 o 
  -8  10   7     2666.81     2563.72     82.11 o 
  -7  10   7      136.83      149.46     26.98 o 
  -6  10   7     2041.13     2035.24     53.57 o 
  -5  10   7     1911.61     1831.10     57.85 o 
  -4  10   7     5704.32     5585.67    129.97 o 
  -3  10   7     3575.55     3487.81     62.33 o 
  -2  10   7      285.52      324.91     25.76 o 
  -1  10   7     7217.90     7128.73    112.15 o 
   0  10   7     1820.02     1784.87     50.97 o 
   1  10   7     8955.97     8694.92    127.73 o 
   2  10   7      551.84      547.09     35.71 o 
   3  10   7     3317.19     3242.00    101.76 o 
   4  10   7      994.80      965.70     52.63 o 
   5  10   7      728.35      800.64     44.78 o 
   6  10   7      632.98      621.26     41.37 o 
   7  10   7      304.04      246.66     45.48 o 
   8  10   7       80.33       82.33     42.39 o 
   9  10   7      374.58      498.02    105.26 o 
  10  10   7      180.80      101.30     46.37 o 
 -16  11   7      326.72      204.25     79.32 o 
 -15  11   7      217.67      159.58     74.03 o 
 -14  11   7       21.55       63.34     61.45 o 
 -13  11   7       44.94      -29.79     53.51 o 
 -12  11   7       90.73       79.94     39.04 o 
 -11  11   7      609.80      628.88     85.40 o 
 -10  11   7       30.16       48.71     32.72 o 
  -9  11   7     1636.85     1480.55     65.65 o 
  -8  11   7        6.00       55.04     26.71 o 
  -7  11   7      100.54       88.59     30.43 o 
  -6  11   7     3531.93     3421.10    110.73 o 
  -5  11   7     4249.54     4226.33     90.46 o 
  -4  11   7     2614.93     2586.07     61.11 o 
  -3  11   7     2928.74     2855.03     68.88 o 
  -2  11   7     1537.64     1613.80     58.57 o 
  -1  11   7      169.29      165.83     25.37 o 
   0  11   7     2021.79     2071.54     57.38 o 
   1  11   7      125.80       98.31     23.14 o 
   2  11   7      750.29      751.58     46.96 o 
   3  11   7     2800.20     2682.65     84.36 o 
   4  11   7      463.67      433.45     48.43 o 
   5  11   7        8.61       20.44     22.09 o 
   6  11   7      452.76      443.81     38.84 o 
   7  11   7     4195.06     4275.20    146.35 o 
   8  11   7      167.72      139.81     54.48 o 
   9  11   7       54.86       91.17     46.13 o 
 -15  12   7     1816.53     1881.86    153.92 o 
 -14  12   7     1698.95     1720.04    143.76 o 
 -13  12   7       47.14       50.53     73.06 o 
 -12  12   7      260.01      276.07     72.62 o 
 -11  12   7      814.06      765.09     96.04 o 
 -10  12   7     1038.10     1099.76    108.74 o 
  -9  12   7     2392.27     2342.11    124.91 o 
  -8  12   7      729.56      617.20    118.32 o 
  -7  12   7     1863.35     1898.86     91.56 o 
  -6  12   7     2292.39     2262.82     96.43 o 
  -5  12   7     1626.53     1790.34     85.36 o 
  -4  12   7      544.38      492.45     45.88 o 
  -3  12   7     1000.71      952.39     47.50 o 
  -2  12   7     1044.76     1041.38     55.65 o 
  -1  12   7     1110.23     1056.23     58.29 o 
   0  12   7     1310.87     1342.96     55.67 o 
   1  12   7       22.16       32.07     25.33 o 
   2  12   7     2836.60     2958.81     83.31 o 
   3  12   7      347.85      320.36     52.39 o 
   4  12   7        6.84        7.06     26.71 o 
   5  12   7      801.76      819.91     58.27 o 
   6  12   7     1809.53     1943.74     83.91 o 
   7  12   7     2214.11     1997.57    115.25 o 
   8  12   7       22.50       36.24     46.28 o 
 -15  13   7      808.04      819.81    109.91 o 
 -14  13   7     1753.29     1765.83    149.75 o 
 -13  13   7      447.53      539.88    107.67 o 
 -12  13   7      789.13      887.21    108.69 o 
 -11  13   7      534.54      584.36     95.73 o 
 -10  13   7     1906.18     1884.13    133.51 o 
  -9  13   7      860.20      678.77     87.24 o 
  -8  13   7        0.20       -0.22     36.61 o 
  -7  13   7     1712.34     1693.90     90.47 o 
  -6  13   7     2804.11     2780.77    107.50 o 
  -5  13   7     1706.80     1971.09     90.92 o 
  -4  13   7      151.99      182.80     48.33 o 
  -3  13   7     3606.05     3566.67    174.08 o 
  -2  13   7       10.57      -12.98     24.19 o 
  -1  13   7        2.79       18.73     23.65 o 
   0  13   7      648.75      707.32     56.36 o 
   1  13   7      732.28      750.09     56.31 o 
   2  13   7     2376.75     2233.98     73.48 o 
   3  13   7      401.21      386.75     37.31 o 
   4  13   7       26.43       49.28     26.71 o 
   5  13   7     2436.72     2498.13    118.53 o 
   6  13   7      843.91      980.64    152.44 o 
   7  13   7      422.19      313.88     66.17 o 
 -14  14   7      288.53      131.56    239.28 o 
 -13  14   7       18.56       50.44     60.34 o 
 -12  14   7      433.71      325.19    112.58 o 
 -11  14   7      870.28      926.25    112.61 o 
 -10  14   7     1915.24     1838.32    142.12 o 
  -9  14   7     1965.19     2207.81    178.52 o 
  -8  14   7     1471.62     1539.87    124.32 o 
  -7  14   7       29.03       77.87     42.48 o 
  -6  14   7       24.12      -49.21     44.48 o 
  -5  14   7      132.14      202.67     54.94 o 
  -4  14   7     1235.06     1451.83    230.90 o 
  -3  14   7     3233.59     3235.82    139.06 o 
  -2  14   7        9.90       25.27     41.86 o 
  -1  14   7      232.01      236.78     38.46 o 
   0  14   7     3250.04     3509.72    167.92 o 
   1  14   7     3124.58     3445.37    117.82 o 
   2  14   7     2520.55     2436.49    101.37 o 
   3  14   7      421.37      435.42     51.86 o 
   4  14   7      112.12       41.20     33.04 o 
   5  14   7      436.58      439.32     71.57 o 
   6  14   7      660.31      514.55     74.13 o 
 -13  15   7      403.25      399.60     94.65 o 
 -12  15   7       26.63       93.04     70.83 o 
 -11  15   7        0.13      -62.27     54.77 o 
 -10  15   7        4.60       83.62     66.01 o 
  -9  15   7     2402.57     2892.55    124.04 o 
  -8  15   7     3692.21     3726.34    136.53 o 
  -7  15   7      611.46      829.91     77.01 o 
  -6  15   7      299.46      281.52     81.02 o 
  -5  15   7      224.36      135.47     54.27 o 
  -4  15   7     6023.64     6633.47    214.09 o 
  -3  15   7     1984.16     1849.68    115.47 o 
  -2  15   7      919.35     1076.13     97.64 o 
  -1  15   7      319.07      322.99     65.28 o 
   0  15   7     2523.87     2524.76    133.91 o 
   1  15   7      361.09      502.19     91.16 o 
   2  15   7      954.12     1000.63     66.88 o 
   3  15   7      183.51      216.61     45.01 o 
   4  15   7     1822.22     1814.18     95.40 o 
   5  15   7      199.41      250.77     49.22 o 
 -12  16   7       93.62      144.73     80.21 o 
 -11  16   7      166.08      167.67     77.80 o 
 -10  16   7      123.26      167.57     79.71 o 
  -9  16   7     1400.85     1620.94    106.54 o 
  -8  16   7      398.81      323.21     60.31 o 
  -7  16   7      435.05      464.30    100.83 o 
  -6  16   7      973.40      886.32    123.94 o 
  -5  16   7      398.31      321.29     69.28 o 
  -4  16   7     4444.06     4721.41    185.68 o 
  -3  16   7     1807.38     1737.51    125.23 o 
  -2  16   7      149.62      113.12     53.37 o 
  -1  16   7        7.09      -72.60     39.84 o 
   0  16   7      610.37      714.84     85.81 o 
   1  16   7      173.57      190.90     56.00 o 
   2  16   7      228.65      189.92    115.23 o 
   3  16   7      363.37      437.41     96.93 o 
 -11  17   7       36.89       46.95     75.73 o 
 -10  17   7      526.95      529.16     99.42 o 
  -9  17   7     1101.42     1189.21     93.64 o 
  -8  17   7      563.90      505.38     68.20 o 
  -7  17   7      214.67      353.51     72.44 o 
  -6  17   7      526.10      526.36     81.20 o 
  -5  17   7       69.01       70.77     52.64 o 
  -4  17   7      404.32      417.25     91.43 o 
  -3  17   7      383.65      373.26    159.77 o 
  -2  17   7      621.10      520.79     98.60 o 
  -1  17   7       13.82       52.17     42.17 o 
   0  17   7      251.17      318.94     65.21 o 
   1  17   7       90.91       66.53     44.91 o 
   2  17   7      920.75     1153.33    106.42 o 
 -10  18   7       42.75       42.14     76.77 o 
  -9  18   7      356.77      380.19    100.09 o 
  -8  18   7      492.76      387.84     95.34 o 
  -7  18   7       30.12       66.43     63.51 o 
  -6  18   7        3.77       95.58     54.18 o 
  -5  18   7      133.81      123.58     58.31 o 
  -4  18   7       17.37       90.27     54.24 o 
  -3  18   7        7.41      -15.11     36.82 o 
  -2  18   7     1969.52     2129.40    109.43 o 
  -1  18   7      824.08      897.67    207.72 o 
   0  18   7      168.94      207.44     59.14 o 
  -6  19   7      603.96      677.04    105.20 o 
  -5  19   7        6.24       21.63     57.11 o 
  -1 -19   8     1178.37     1236.35    124.61 o 
   0 -19   8      257.88      272.84     55.05 o 
   1 -19   8      209.43      243.40     53.61 o 
   2 -19   8        0.33       80.22     42.45 o 
   3 -19   8      121.75      164.42     54.03 o 
   4 -19   8      240.39      264.95     59.59 o 
   5 -19   8     1417.78     1274.26    270.09 o 
   6 -19   8      186.00      255.54     65.22 o 
   7 -19   8      393.57      342.69     70.75 o 
  -4 -18   8       23.77       87.87     41.26 o 
  -3 -18   8       95.60       76.42     40.98 o 
  -2 -18   8      194.96      184.01     48.65 o 
  -1 -18   8      314.11      261.75     49.83 o 
   0 -18   8     3204.48     3160.21    184.59 o 
   1 -18   8      444.98      454.06     55.17 o 
   2 -18   8      830.02      712.40     57.91 o 
   3 -18   8      584.24      547.96     52.53 o 
   4 -18   8       59.13       35.19     31.06 o 
   5 -18   8     2051.78     1911.93    137.14 o 
   6 -18   8       83.28       92.64     43.93 o 
   7 -18   8      661.78      524.44     77.27 o 
   8 -18   8      886.68      749.13     90.76 o 
   9 -18   8       38.48       41.15     53.57 o 
  -5 -17   8      355.83      470.57    158.56 o 
  -4 -17   8      211.63      171.32     48.38 o 
  -3 -17   8     1160.11     1089.91    123.82 o 
  -2 -17   8      208.01      195.62     47.36 o 
  -1 -17   8       10.43       49.66     27.39 o 
   0 -17   8     3901.04     3750.42    101.59 o 
   1 -17   8      835.20      807.96     70.66 o 
   2 -17   8     1961.15     1952.27     98.42 o 
   3 -17   8      552.59      550.20     50.62 o 
   4 -17   8      722.33      711.22     55.79 o 
   5 -17   8     4439.72     4315.74    166.42 o 
   6 -17   8       26.59       -9.89     38.53 o 
   7 -17   8       10.66        9.51     37.53 o 
   8 -17   8       13.56       49.26     40.46 o 
   9 -17   8      277.09      255.33     52.74 o 
  10 -17   8      293.15      211.09     64.19 o 
  -7 -16   8       61.39       95.56     41.72 o 
  -6 -16   8       60.54       10.38     32.70 o 
  -5 -16   8     1204.45     1262.70    106.38 o 
  -4 -16   8       76.29      105.88     39.28 o 
  -3 -16   8     1152.58     1090.95     80.38 o 
  -2 -16   8      916.08      944.85     74.18 o 
  -1 -16   8       99.56      110.65     29.36 o 
   0 -16   8     1984.37     1863.79     75.48 o 
   1 -16   8       61.04       28.32     26.45 o 
   2 -16   8       47.63       45.44     26.71 o 
   3 -16   8       23.91       71.92     29.07 o 
   4 -16   8     1124.97     1132.58     64.62 o 
   5 -16   8     2293.99     2368.65     81.41 o 
   6 -16   8      504.29      318.20     55.06 o 
   7 -16   8      105.72      155.89     43.98 o 
   8 -16   8     1073.89     1108.79     78.49 o 
   9 -16   8      201.57      145.85     40.26 o 
  10 -16   8       45.47       25.64     36.05 o 
  11 -16   8      837.20      958.92    109.88 o 
  -8 -15   8      323.62      301.59     60.25 o 
  -7 -15   8      350.31      392.93     78.14 o 
  -6 -15   8        2.51        8.33     32.01 o 
  -5 -15   8     4586.36     4841.85    228.99 o 
  -4 -15   8      125.04      115.98     42.14 o 
  -3 -15   8      445.11      490.63     55.13 o 
  -2 -15   8      375.20      415.24     41.77 o 
  -1 -15   8      549.65      543.92     39.27 o 
   0 -15   8     2389.63     2397.84     64.82 o 
   1 -15   8      248.94      233.26     28.04 o 
   2 -15   8        0.51       12.42     24.07 o 
   3 -15   8      159.25      125.30     30.98 o 
   4 -15   8      183.94      164.17     33.29 o 
   5 -15   8        4.98       29.32     25.86 o 
   6 -15   8     4531.38     4516.63    129.76 o 
   7 -15   8      417.93      395.82     44.46 o 
   8 -15   8      780.55      841.43     92.11 o 
   9 -15   8        5.24       44.90     33.88 o 
  10 -15   8       10.33       33.42     29.96 o 
  11 -15   8     1981.32     2110.76     98.53 o 
  12 -15   8       53.88       41.96     45.59 o 
  -9 -14   8       22.35      117.81     37.18 o 
  -8 -14   8     1076.58     1136.93     79.74 o 
  -7 -14   8      494.59      511.12     75.78 o 
  -6 -14   8      163.48      169.05     39.67 o 
  -5 -14   8     2017.44     1946.30     89.90 o 
  -4 -14   8      182.42       97.40     32.08 o 
  -3 -14   8      344.96      344.14     46.51 o 
  -2 -14   8      180.99      159.36     25.14 o 
  -1 -14   8      227.84      229.95     27.55 o 
   0 -14   8      953.31      981.95     47.68 o 
   1 -14   8     2707.68     2501.16     62.55 o 
   2 -14   8      410.68      318.58     34.14 o 
   3 -14   8     3392.33     3164.53     85.94 o 
   4 -14   8       39.45       23.48     24.47 o 
   5 -14   8      999.22     1014.88     54.09 o 
   6 -14   8     5040.07     4963.26    114.94 o 
   7 -14   8        7.83       64.65     33.06 o 
   8 -14   8     1926.23     1888.04     76.16 o 
   9 -14   8      773.55      826.93     62.01 o 
  10 -14   8        1.53       63.02     36.73 o 
  11 -14   8     1601.59     1581.18     70.70 o 
  12 -14   8       63.08       19.11     42.73 o 
  13 -14   8      453.57      360.51     60.61 o 
 -10 -13   8     3106.43     3495.77    149.36 o 
  -9 -13   8       23.72       64.37     43.48 o 
  -8 -13   8      265.21      200.66     38.44 o 
  -7 -13   8      330.74      288.18     39.81 o 
  -6 -13   8      902.50      944.11     62.35 o 
  -5 -13   8     1240.75     1364.38    127.93 o 
  -4 -13   8      262.35      254.41     44.85 o 
  -3 -13   8      111.23       73.97     22.06 o 
  -2 -13   8      492.92      539.99     35.53 o 
  -1 -13   8      137.41      118.87     22.40 o 
   0 -13   8       30.14       24.58     17.16 o 
   1 -13   8     9398.30     9038.51    130.78 o 
   2 -13   8      712.39      716.58     44.41 o 
   3 -13   8     1934.31     1841.59     59.03 o 
   4 -13   8       79.11       75.95     25.12 o 
   5 -13   8      819.29      911.73     45.47 o 
   6 -13   8     5494.00     5290.31    128.10 o 
   7 -13   8      977.69      917.31     54.82 o 
   8 -13   8      720.70      744.57     52.51 o 
   9 -13   8      605.90      565.33     49.66 o 
  10 -13   8      375.36      384.31     40.38 o 
  11 -13   8      102.19       76.85     30.47 o 
  12 -13   8      308.11      236.98     39.93 o 
  13 -13   8       82.36      142.48     49.52 o 
 -11 -12   8      468.93      474.99     70.30 o 
 -10 -12   8      401.23      282.35     44.57 o 
  -9 -12   8      166.33      123.31     32.20 o 
  -8 -12   8       29.95       30.22     26.32 o 
  -7 -12   8     1556.45     1611.05    104.25 o 
  -6 -12   8      855.31      858.35     63.14 o 
  -5 -12   8       73.96       67.31     22.99 o 
  -4 -12   8     6080.22     6182.93    151.74 o 
  -3 -12   8      361.25      356.03     26.43 o 
  -2 -12   8     5894.30     5760.42    101.93 o 
  -1 -12   8        8.67       28.87     16.10 o 
   0 -12   8      278.24      322.38     25.19 o 
   1 -12   8     3985.98     3947.47     73.94 o 
   2 -12   8      188.19      153.23     20.86 o 
   3 -12   8     6009.01     5374.64     99.50 o 
   4 -12   8     1587.55     1380.27     48.00 o 
   5 -12   8     1814.39     1751.21     57.12 o 
   6 -12   8     3126.45     3053.27    118.67 o 
   7 -12   8      156.77      204.80     32.33 o 
   8 -12   8        0.01      -30.41     24.05 o 
   9 -12   8      467.13      440.75     38.52 o 
  10 -12   8       81.95       51.25     27.78 o 
  11 -12   8        0.65        6.43     26.07 o 
  12 -12   8      566.25      608.70     49.85 o 
  13 -12   8      474.55      391.56     57.16 o 
  14 -12   8      532.17      579.09     67.30 o 
 -11 -11   8      244.43      227.92     80.49 o 
 -10 -11   8      180.57      145.55     34.13 o 
  -9 -11   8     2332.57     2510.36     87.48 o 
  -8 -11   8        4.73        9.38     25.49 o 
  -7 -11   8     2938.76     2718.04     84.99 o 
  -6 -11   8      303.71      336.51     37.18 o 
  -5 -11   8      181.17      242.56     34.63 o 
  -4 -11   8     5436.17     5421.87     79.09 o 
  -3 -11   8      797.86      828.53     35.86 o 
  -2 -11   8    10280.02     9974.53    127.79 o 
  -1 -11   8      170.65      170.65     19.01 o 
   0 -11   8     2025.10     1997.15     54.96 o 
   1 -11   8     3597.16     3441.36     61.27 o 
   2 -11   8      239.07      193.33     19.15 o 
   3 -11   8       59.92       56.97     17.39 o 
   4 -11   8     1303.69     1455.95     58.27 o 
   5 -11   8     2924.77     2794.92     73.16 o 
   6 -11   8      735.87      803.74     46.00 o 
   7 -11   8     1967.91     2104.88     67.72 o 
   8 -11   8       33.88       25.14     26.60 o 
   9 -11   8     5818.28     5655.04    110.79 o 
  10 -11   8      118.53      177.65     38.20 o 
  11 -11   8        0.11       29.82     26.09 o 
  12 -11   8     3368.98     3294.33     90.73 o 
  13 -11   8        4.67       68.06     37.24 o 
  14 -11   8      562.28      473.66     62.78 o 
 -12 -10   8     2379.21     2776.79    250.45 o 
 -11 -10   8        1.32       -1.79     35.73 o 
 -10 -10   8        6.84        4.19     24.18 o 
  -9 -10   8     1594.06     1873.76     75.97 o 
  -8 -10   8       60.18      127.56     38.34 o 
  -7 -10   8     2838.94     2682.75     82.05 o 
  -6 -10   8     2749.55     2769.74     81.15 o 
  -5 -10   8      498.68      498.00     36.37 o 
  -4 -10   8     4248.67     4113.70     73.46 o 
  -3 -10   8      253.78      243.42     20.63 o 
  -2 -10   8     1124.68     1120.64     35.86 o 
  -1 -10   8        4.37       16.78     12.39 o 
   0 -10   8      735.83      722.17     31.51 o 
   1 -10   8      281.50      305.60     21.67 o 
   2 -10   8      330.22      398.07     23.56 o 
   3 -10   8      100.46       92.48     16.91 o 
   4 -10   8     4098.54     4223.78     68.52 o 
   5 -10   8        4.53       10.07     17.29 o 
   6 -10   8      790.97      798.82     44.34 o 
   7 -10   8     4246.93     4570.23     99.22 o 
   8 -10   8       61.97      133.50     48.25 o 
   9 -10   8     5685.78     5635.30    108.81 o 
  10 -10   8      118.11      115.55     27.71 o 
  11 -10   8      617.95      733.08     48.31 o 
  12 -10   8     4051.12     4037.02     99.82 o 
  13 -10   8       94.56       59.67     32.03 o 
  14 -10   8     1417.12     1356.28    318.25 o 
 -13  -9   8        0.48       62.38     38.84 o 
 -12  -9   8     2250.23     2487.50    125.73 o 
 -11  -9   8      368.16      389.35     55.28 o 
 -10  -9   8     1220.82     1258.10     71.49 o 
  -9  -9   8     1656.83     1804.29     70.96 o 
  -8  -9   8      297.86      343.49     38.10 o 
  -7  -9   8     1854.69     1684.70     62.54 o 
  -6  -9   8      158.76      160.38     23.38 o 
  -5  -9   8     3034.40     2915.04     62.03 o 
  -4  -9   8      976.92      938.46     32.82 o 
  -3  -9   8      133.95       98.34     15.20 o 
  -2  -9   8     2513.73     2240.77     59.46 o 
  -1  -9   8     5067.46     4862.87     72.83 o 
   0  -9   8       55.26       60.71     13.04 o 
   1  -9   8       45.82       16.13     11.13 o 
   2  -9   8    11958.06    11782.44    149.48 o 
   3  -9   8      322.41      291.17     21.08 o 
   4  -9   8    11989.60    11741.75    146.15 o 
   5  -9   8        0.07      -12.59     20.05 o 
   6  -9   8       37.95       91.70     23.90 o 
   7  -9   8     2652.24     2679.31     82.34 o 
   8  -9   8     2405.41     2475.40     66.17 o 
   9  -9   8     1276.96     1232.64     50.70 o 
  10  -9   8      138.01      141.70     27.86 o 
  11  -9   8      287.20      370.88     41.08 o 
  12  -9   8      445.38      485.98     44.70 o 
  13  -9   8      345.48      349.04     50.53 o 
  14  -9   8      178.99      118.47     49.54 o 
 -13  -8   8      688.08      657.30     76.90 o 
 -12  -8   8      889.23     1028.90     82.47 o 
 -11  -8   8       33.38       26.42     52.53 o 
 -10  -8   8      193.16      165.28     30.82 o 
  -9  -8   8     2608.50     2607.67     80.75 o 
  -8  -8   8      200.60      155.77     29.61 o 
  -7  -8   8        1.38      -12.03     14.88 o 
  -6  -8   8     3279.95     3190.46     65.46 o 
  -5  -8   8     2615.93     2660.15     57.61 o 
  -4  -8   8      910.08      824.75     31.33 o 
  -3  -8   8     5635.24     5713.33     79.21 o 
  -2  -8   8       10.53       -8.57     13.58 o 
  -1  -8   8     6716.74     6490.84    119.18 o 
   0  -8   8       67.69       53.19     12.08 o 
   1  -8   8     2651.50     2522.18     49.75 o 
   2  -8   8    19205.40    18004.05    224.25 o 
   3  -8   8      951.88      906.97     34.02 o 
   4  -8   8     4114.66     4148.24     75.77 o 
   5  -8   8      372.72      342.64     30.85 o 
   6  -8   8     1742.75     1621.46     60.91 o 
   7  -8   8      831.49      844.33     51.16 o 
   8  -8   8      593.24      589.95     41.33 o 
   9  -8   8      737.47      790.99     54.53 o 
  10  -8   8      762.13      770.54     57.35 o 
  11  -8   8      262.50      216.39     43.74 o 
  12  -8   8      663.67      646.92     52.13 o 
  13  -8   8      156.59      180.55     40.50 o 
  14  -8   8        3.74      -13.97     37.62 o 
  15  -8   8      666.25      662.53     88.27 o 
 -14  -7   8      289.32      338.80     78.29 o 
 -13  -7   8      180.73      174.20     42.52 o 
 -12  -7   8      812.95      854.28     72.28 o 
 -11  -7   8     1353.26     1377.34     86.98 o 
 -10  -7   8      148.50       90.41     26.11 o 
  -9  -7   8        0.64        3.80     21.10 o 
  -8  -7   8      352.26      363.31     35.87 o 
  -7  -7   8     2689.87     2617.42     54.51 o 
  -6  -7   8    12298.89    12066.81    145.91 o 
  -5  -7   8      349.32      338.77     23.81 o 
  -4  -7   8      772.73      785.65     28.74 o 
  -3  -7   8    18023.22    17550.95    188.46 o 
  -2  -7   8     3389.51     3543.97     77.07 o 
  -1  -7   8    15652.74    15416.19    176.37 o 
   0  -7   8      485.86      482.67     25.82 o 
   1  -7   8      167.45      172.75     20.87 o 
   2  -7   8     7792.68     7665.64    117.60 o 
   3  -7   8      435.06      528.10     26.37 o 
   4  -7   8     1965.44     1883.08     56.52 o 
   5  -7   8      731.35      702.72     39.13 o 
   6  -7   8     1912.84     2094.92     67.31 o 
   7  -7   8       25.13       13.84     17.31 o 
   8  -7   8     3346.29     3193.89     96.54 o 
   9  -7   8        4.12       18.55     22.20 o 
  10  -7   8     5618.12     5591.75    131.20 o 
  11  -7   8      463.51      449.56     64.85 o 
  12  -7   8      644.36      709.22     57.02 o 
  13  -7   8     1655.40     1856.31     98.30 o 
  14  -7   8       41.50       66.95     43.65 o 
  15  -7   8     1406.89     1408.40     95.52 o 
 -14  -6   8       78.12       60.20     65.79 o 
 -13  -6   8      312.80      333.28     51.41 o 
 -12  -6   8      274.96      274.13     46.59 o 
 -11  -6   8     4094.43     3930.52    122.05 o 
 -10  -6   8       13.88       15.27     20.46 o 
  -9  -6   8      572.09      585.14     42.53 o 
  -8  -6   8     4367.95     4207.94     74.21 o 
  -7  -6   8     3646.22     3680.45     56.26 o 
  -6  -6   8     7623.19     7523.59    100.75 o 
  -5  -6   8      464.96      519.03     26.26 o 
  -4  -6   8      256.72      253.71     19.02 o 
  -3  -6   8     2493.46     2429.26     40.54 o 
  -2  -6   8      426.37      462.98     22.22 o 
  -1  -6   8    18760.88    18557.54    264.84 o 
   0  -6   8      853.37      731.57     33.38 o 
   1  -6   8     1650.36     1505.56     44.79 o 
   2  -6   8      199.65      219.86     33.90 o 
   3  -6   8     1967.48     2101.11     51.48 o 
   4  -6   8     3452.64     3453.19     82.25 o 
   5  -6   8     1499.39     1512.78     54.66 o 
   6  -6   8      571.62      574.52     36.15 o 
   7  -6   8        5.36       22.78     16.94 o 
   8  -6   8     3775.69     3717.06     84.13 o 
   9  -6   8        9.29       18.66     23.46 o 
  10  -6   8    12300.62    12448.55    364.42 o 
  11  -6   8      153.36      158.04     41.83 o 
  12  -6   8       55.92       42.89     30.39 o 
  13  -6   8     1892.23     1948.60     85.09 o 
  14  -6   8       38.48      106.53     41.72 o 
  15  -6   8      983.81     1036.02    114.26 o 
 -15  -5   8       51.95       60.67     62.97 o 
 -14  -5   8      334.27      298.23     70.18 o 
 -13  -5   8     2179.37     2418.34     98.36 o 
 -12  -5   8      405.33      407.09     50.95 o 
 -11  -5   8     5566.83     5911.08    150.32 o 
 -10  -5   8      358.52      451.96     45.31 o 
  -9  -5   8        0.26       27.06     14.36 o 
  -8  -5   8     3118.64     3049.04     50.98 o 
  -7  -5   8     1305.23     1310.09     33.46 o 
  -6  -5   8     5460.24     5453.42     68.98 o 
  -5  -5   8     3419.02     3301.66     55.34 o 
  -4  -5   8     1547.45     1504.47     31.41 o 
  -3  -5   8       82.69      119.87     10.99 o 
  -2  -5   8      538.82      732.32     28.82 o 
  -1  -5   8      298.62      206.02     19.97 o 
   0  -5   8    14464.40    14317.89    207.54 o 
   1  -5   8     5066.55     5488.60    139.21 o 
   2  -5   8      310.39      466.38     33.92 o 
   3  -5   8      812.13      854.51     32.54 o 
   4  -5   8     6540.73     6571.87    106.19 o 
   5  -5   8    13867.25    13839.99    192.58 o 
   6  -5   8       10.60        8.59     21.39 o 
   7  -5   8      111.67      104.43     20.95 o 
   8  -5   8     2252.31     2298.38     64.11 o 
   9  -5   8       10.78       55.16     24.32 o 
  10  -5   8     6075.99     5642.26    129.21 o 
  11  -5   8       88.72       97.94     77.07 o 
  12  -5   8      395.55      486.81     49.06 o 
  13  -5   8     1175.01     1218.42     92.57 o 
  14  -5   8      467.97      552.06     70.01 o 
  15  -5   8      319.29      269.22     87.47 o 
 -15  -4   8       19.16       87.16     69.09 o 
 -14  -4   8      269.88      432.10     86.21 o 
 -13  -4   8     2394.11     2380.49    149.36 o 
 -12  -4   8      436.53      407.76     49.39 o 
 -11  -4   8     1243.32     1260.50     52.79 o 
 -10  -4   8       17.35        9.13     18.12 o 
  -9  -4   8     6899.23     6735.61     86.23 o 
  -8  -4   8     2460.33     2272.87     42.57 o 
  -7  -4   8       58.17       48.18     11.52 o 
  -6  -4   8     3715.03     3640.96     59.43 o 
  -5  -4   8     1586.62     1425.53     33.68 o 
  -4  -4   8      356.85      340.19     16.73 o 
  -3  -4   8    14207.74    13974.47    147.53 o 
  -2  -4   8     2797.85     2712.09     49.39 o 
  -1  -4   8      550.21      644.94     27.18 o 
   0  -4   8    12974.29    12908.68    192.11 o 
   1  -4   8      379.73      418.77     23.36 o 
   2  -4   8     1183.14     1289.87     32.31 o 
   3  -4   8     9008.37     9308.27    120.95 o 
   4  -4   8     1249.13     1202.80     39.66 o 
   5  -4   8    14599.65    14109.13    216.34 o 
   6  -4   8        0.53        7.80     10.95 o 
   7  -4   8      254.13      286.21     27.30 o 
   8  -4   8      883.07      895.55     75.55 o 
   9  -4   8     2553.90     2558.83     80.25 o 
  10  -4   8      805.20      873.10     81.55 o 
  11  -4   8      929.38      987.95     98.98 o 
  12  -4   8       33.60       58.20     46.27 o 
  13  -4   8        4.46       38.93     32.98 o 
  14  -4   8      250.24      309.50     55.26 o 
  15  -4   8      113.33      123.94     47.17 o 
 -16  -3   8     2318.00     2566.64    188.25 o 
 -15  -3   8      326.33      273.61     86.47 o 
 -14  -3   8      455.67      361.19     83.53 o 
 -13  -3   8      197.88      313.70     62.34 o 
 -12  -3   8      508.98      579.58     43.10 o 
 -11  -3   8     2751.78     2877.20     67.10 o 
 -10  -3   8      163.02      135.56     21.39 o 
  -9  -3   8     1870.88     1972.18     44.22 o 
  -8  -3   8      111.26      121.42     16.66 o 
  -7  -3   8     2619.33     2523.45     45.34 o 
  -6  -3   8       25.18       27.13     16.96 o 
  -5  -3   8    21617.00    21520.06    239.03 o 
  -4  -3   8       13.05       27.45      7.64 o 
  -3  -3   8        2.56       18.45      7.51 o 
  -2  -3   8     7927.68     7910.79    118.26 o 
  -1  -3   8     9417.54     9486.80    167.63 o 
   0  -3   8    36625.33    37464.64    448.24 o 
   1  -3   8     5495.08     5480.11     93.92 o 
   2  -3   8     5968.23     6516.91    108.32 o 
   3  -3   8     2862.78     2705.18     51.76 o 
   4  -3   8      521.82      427.47     19.69 o 
   5  -3   8      874.28     1015.91     31.80 o 
   6  -3   8      994.57     1126.79     32.59 o 
   7  -3   8     1190.90     1178.15     69.55 o 
   8  -3   8       12.26       10.61     17.88 o 
   9  -3   8       10.99       30.56     23.52 o 
  10  -3   8     1136.52     1227.14    137.05 o 
  11  -3   8     4341.02     4337.39    163.39 o 
  12  -3   8        4.23       -3.21     62.20 o 
  13  -3   8     2591.85     2590.47    203.60 o 
  14  -3   8      401.59      503.29     64.58 o 
  15  -3   8        3.82       30.24     46.78 o 
 -16  -2   8      670.81      569.41    105.08 o 
 -15  -2   8        1.75      -50.84     42.23 o 
 -14  -2   8      301.55      289.14     76.64 o 
 -13  -2   8        6.43        8.52     28.37 o 
 -12  -2   8      130.84      136.91     21.94 o 
 -11  -2   8     1139.99     1043.94     71.50 o 
 -10  -2   8     9693.47     9489.32    128.65 o 
  -9  -2   8      744.48      691.61     28.64 o 
  -8  -2   8     1676.38     1783.39     44.90 o 
  -7  -2   8     3907.56     3951.44     58.08 o 
  -6  -2   8       92.78      134.66     16.00 o 
  -5  -2   8    27980.34    26961.52    291.60 o 
  -4  -2   8      422.72      459.47     28.62 o 
  -3  -2   8     1001.77     1013.06     36.07 o 
  -2  -2   8    49873.61    51487.75   1228.27 o 
  -1  -2   8     5697.33     5760.71     95.71 o 
   0  -2   8     7659.49     7842.38    122.25 o 
   1  -2   8       90.37      150.99     14.73 o 
   2  -2   8      285.63      165.48     19.46 o 
   3  -2   8      479.99      624.53     31.31 o 
   4  -2   8      667.20      567.63     22.30 o 
   5  -2   8     2266.60     2131.36     40.00 o 
   6  -2   8     3610.47     3494.70     57.49 o 
   7  -2   8      381.20      425.25     31.21 o 
   8  -2   8     2332.08     2240.03    233.81 o 
   9  -2   8     6122.20     5873.36    139.52 o 
  10  -2   8      129.74      104.73     34.11 o 
  11  -2   8     2798.73     2764.73    101.80 o 
  12  -2   8        3.01      173.58     66.22 o 
  13  -2   8      203.21      217.66     56.07 o 
  14  -2   8      168.77       81.93     50.07 o 
 -16  -1   8       44.86      101.05     61.37 o 
 -15  -1   8     1302.42     1531.77    136.65 o 
 -14  -1   8     1124.86     1160.33    139.63 o 
 -13  -1   8     1193.13     1164.59    116.85 o 
 -12  -1   8      581.38      557.29     41.05 o 
 -11  -1   8     2336.31     2436.80     61.68 o 
 -10  -1   8     7160.84     7452.58    107.40 o 
  -9  -1   8      565.10      589.24     30.88 o 
  -8  -1   8     2987.97     3190.95     52.73 o 
  -7  -1   8     2119.34     2131.92     49.02 o 
  -6  -1   8     5118.84     5232.04     76.73 o 
  -5  -1   8    14421.84    15053.69    172.21 o 
  -4  -1   8      292.92      393.70     22.21 o 
  -3  -1   8      790.58      966.08     36.73 o 
  -2  -1   8      895.28     1055.34     42.76 o 
  -1  -1   8     2617.01     2301.01     50.83 o 
   0  -1   8      513.43      468.10     22.01 o 
   1  -1   8     3615.41     3616.72     65.88 o 
   2  -1   8     4251.53     4520.12     83.90 o 
   3  -1   8     9713.43    10246.11    124.87 o 
   4  -1   8      625.58      669.23     20.26 o 
   5  -1   8     3242.71     3282.62     51.45 o 
   6  -1   8    10194.20     9656.33    155.91 o 
   7  -1   8       34.95       31.66     23.48 o 
   8  -1   8     1701.88     1768.70     85.29 o 
   9  -1   8     2785.45     2828.33    110.90 o 
  10  -1   8      124.52      137.36     87.38 o 
  11  -1   8     2949.50     3090.31    137.24 o 
  12  -1   8      790.16      986.05     74.98 o 
  13  -1   8       34.07       71.49     46.26 o 
  14  -1   8      152.83      186.19     88.76 o 
 -16   0   8      173.39      193.95     70.52 o 
 -15   0   8     1864.62     2005.67    157.58 o 
 -14   0   8     1493.84     1574.39    158.84 o 
 -13   0   8      671.53      719.47     56.40 o 
 -12   0   8     4581.31     4743.23    102.78 o 
 -11   0   8     3175.13     3222.60     65.69 o 
 -10   0   8     3694.87     3864.35     76.38 o 
  -9   0   8        2.34        0.77     10.69 o 
  -8   0   8        0.62        1.64      9.51 o 
  -7   0   8      463.98      394.94     19.10 o 
  -6   0   8     2542.01     2366.64     45.24 o 
  -5   0   8     8699.61     8648.35    119.31 o 
  -4   0   8      763.86      685.27     34.64 o 
  -3   0   8      217.36      290.31     43.40 o 
  -2   0   8    14072.91    15237.63    380.68 o 
  -1   0   8       14.40       54.65     13.31 o 
   0   0   8     1865.35     1632.74     33.42 o 
   1   0   8    27752.65    27936.83    332.60 o 
   2   0   8      125.57      162.10     15.16 o 
   3   0   8     4340.83     4347.50     57.76 o 
   4   0   8     4962.42     5287.10     78.90 o 
   5   0   8     5381.02     5450.63     75.53 o
[truncated: 691,402 more chars]
